# Supplementary material for: Registered report: Survey on attitudes and experiences regarding preregistration in psychological research
Source: PLoS One. 2023 Mar 16;18(3):e0281086. doi: 10.1371/journal.pone.0281086 (PMC10019715; doi:10.1371/journal.pone.0281086)
Supplement: S1 Table — The items of the survey are presented. If they were derived from other studies, the original items as well as references are given. (XLSX) [file pone.0281086.s001.xlsx]

## Sheet: Tabelle1
Label	Question	Options	Comment	Reference (if applicable)
S-1	What is your gender?	male female other gender prefer not to answer
S-2	Which country do you live in? All country names are displayed in English.	Afghanistan Albania Algeria ... (complete list see reference)		list taken from: https://www.britannica.com/topic/list-of-countries-1993160
S-3	Does your research or studies fall within the scope of psychology?	yes no
S-4	What is your highest degree (in psychology)?	Bachelor's degree Master's degree Doctoral degree Habilitation and/or full professorship Other: (open)
S-5	How many years have you been working in (psychological) research?	(open) years
S-6	What is your main research topic (or what is your main interest in psychology)? Please select every option that applies to you.	Clinical psychology Experimental/cognitive psychology Research methods Developmental psychology Organizational psychology Differential psychology General psychology Educational psychology Social psychology Neuroscience/neuropsychology Other: (open) Psychology is not my main field.
S-7	How old are you?	(open) years
S-8	Do you plan to continue your academic career, or leave academia? If you are unsure, please just indicate your current tendency here.	I plan to continue my academic career. I consider leaving academia. Other: (open)
G-1	Have you preregistered a study before?	yes no
G-2	Preregistration is important for me.	strongly disagree - disagree - slightly disagree - neither agree nor disagree - slightly agree - agree - strongly agree (7-point scale)
G-3	Where did you learn about preregistration? Please select every option that applies to you.	Official event at workplace (e.g., colloquium, talk) Lecture at university Informal conversation with colleagues/peers Supervisor Project at university I don’t know. I have not heard about preregistration before this survey. Other: (open)
G-4	What is your preferred preregistration template (i.e., form that lists important elements to preregister and can be used by researchers to create their own preregistration)?	Replication Recipe (Brandt et al., 2013) Center for Open Science Preregistration Challenge Template (OSF) AsPredicted van ‘t Veer & Giner-Sorolla (2016) OSF-Standard Pre-Data Collection Registration Psychological Research Preregistration-Quantitative (PRP-QUANT) Template I don’t use templates. I don’t know. Other template: (open)	only if participant has preregistered before
G-5	Why do you prefer the selected template? Please select every option that applies to you.	It is easy to use It is time-efficient It is comprehensive It fits well with my research area It is recommended by my supervisor It is preferred by my co-authors/colleagues/peers It is the only template I know It was the first template I used Other: (open)	only if participant has preregistered before
G-6	When I preregister, I use the following repository (i.e., uploading platform) for sharing my preregistration: Please select every option that applies to you.	OSF PsychArchives (ZPID) Offline (e.g., I only share it with my co-authors or store it at my institution) Personal website Institutional website AsPredicted Other: (open)	only if participant has preregistered before
G-7	Which persons/institutions influence your decision for or against preregistration? Please select every option that applies to you.	Co-authors Supervisor Editors Peers/colleagues Institute guidelines Funding guidelines None Other: (open)
G-8	When you read a paper describing a study that was preregistered - do you read the corresponding preregistration?	Yes, always Most of the time Rarely Never I can’t recall reading a paper that was preregistered.		e.g., see Mathieu et al. (2013): only about a third of reviewers assess the trial registration for their evaluation (in medical literature)
G-9a	What do you think will be the long-term positive consequences if researchers are obliged to publicly preregister their studies?	(open)		adapted from Abele-Brehm et al. (2019) Original item: "What do you think will be the long-term consequences if researchers are obliged to share the raw data that are part of a publication?"
G-9b	What do you think will be the long-term negative consequences if researchers are obliged to publicly preregister their studies?	(open)		adapted from Abele-Brehm et al. (2019) Original item: "What do you think will be the long-term consequences if researchers are obliged to share the raw data that are part of a publication?"
G-10	How many studies have you preregistered before?	(open)
I-1	I will preregister my studies in the near future.	strongly disagree - disagree - slightly disagree - neither agree nor disagree - slightly agree - agree - strongly agree (7-point scale)	intention scale
I-2	I intend to preregister my studies in the future.	strongly disagree - disagree - slightly disagree - neither agree nor disagree - slightly agree - agree - strongly agree (7-point scale)	intention scale
I-3	I want to use preregistration in the future.	strongly disagree - disagree - slightly disagree - neither agree nor disagree - slightly agree - agree - strongly agree (7-point scale)	intention scale
A-1	I have more trust in research findings when the study has been preregistered.	strongly disagree - disagree - slightly disagree - neither agree nor disagree - slightly agree - agree - strongly agree (7-point scale)	attitude scale	adapted from Abele-Brehm (2019) Original item: "I have more trust into research findings when the respective data are published."
A-2	I have more trust in researchers who preregister their studies than in those who don’t.	strongly disagree - disagree - slightly disagree - neither agree nor disagree - slightly agree - agree - strongly agree (7-point scale)	attitude scale	adapted from Abele-Brehm (2019) Original item: "I have more trust into researchers who publish their data than into those who don’t."
A-3	Science profits from preregistration.	strongly disagree - disagree - slightly disagree - neither agree nor disagree - slightly agree - agree - strongly agree (7-point scale)	attitude scale	adapted from Abele-Brehm (2019) Original item: "Science profits from data sharing."
A-4	Preregistration of studies should be obligatory.	strongly disagree - disagree - slightly disagree - neither agree nor disagree - slightly agree - agree - strongly agree (7-point scale)	attitude scale	adapted from Abele-Brehm (2019) Original item: "Publishing research data will soon be obligatory."
A-5	In selection decisions people who preregister their studies should be preferred (given the same qualification).	strongly disagree - disagree - slightly disagree - neither agree nor disagree - slightly agree - agree - strongly agree (7-point scale)	attitude scale	adapted from Abele-Brehm (2019) Original item: "In selection decisions people who share their data should be preferred (given the same qualification)."
A-6	Some researchers exploit preregistration (e.g., by cheating).	strongly disagree - disagree - slightly disagree - neither agree nor disagree - slightly agree - agree - strongly agree (7-point scale)	attitude scale negative item
A-7	I think that preregistration does not improve research significantly.	strongly disagree - disagree - slightly disagree - neither agree nor disagree - slightly agree - agree - strongly agree (7-point scale)	attitude scale negative item
A-8	Preregistration cannot prevent questionable research practices.	strongly disagree - disagree - slightly disagree - neither agree nor disagree - slightly agree - agree - strongly agree (7-point scale)	attitude scale negative item	see Ikeda et al. (2019): here it is argued that preregistration cannot prevent some QRPs
A-9	Preregistration can prevent selective reporting (i.e., only reporting variables that yielded significant results).	strongly disagree - disagree - slightly disagree - neither agree nor disagree - slightly agree - agree - strongly agree (7-point scale)	attitude scale
A-10	Preregistration can prevent p-hacking (i.e., misusing data analyses to find patterns that can be presented as statistically significant).	strongly disagree - disagree - slightly disagree - neither agree nor disagree - slightly agree - agree - strongly agree (7-point scale)	attitude scale
A-11	Preregistration can prevent publication bias (i.e., only publishing positive/significant results).	strongly disagree - disagree - slightly disagree - neither agree nor disagree - slightly agree - agree - strongly agree (7-point scale)	attitude scale
A-12	Preregistration improves a study’s quality.	strongly disagree - disagree - slightly disagree - neither agree nor disagree - slightly agree - agree - strongly agree (7-point scale)	attitude scale
A-13	Preregistration increases the credibility of psychological research.	strongly disagree - disagree - slightly disagree - neither agree nor disagree - slightly agree - agree - strongly agree (7-point scale)	attitude scale
A-14	Preregistration is a bad initiative.	strongly disagree - disagree - slightly disagree - neither agree nor disagree - slightly agree - agree - strongly agree (7-point scale)	attitude scale negative item	adapted from Field et al. (2018) Answer option to question about attitude regarding preregistration/registered report: "I think these protocols are a bad initiative"
A-15	The costs of preregistering a study are higher than the usefulness of preregistering it.	strongly disagree - disagree - slightly disagree - neither agree nor disagree - slightly agree - agree - strongly agree (7-point scale)	attitude scale negative item	adapted from Abele-Brehm et al. (2019) Original item: "The costs of publishing research data stand in no relation to the usefulness of publishing them."
A-16	Preregistering studies is generally unnecessary.	strongly disagree - disagree - slightly disagree - neither agree nor disagree - slightly agree - agree - strongly agree (7-point scale)	attitude scale negative item	adapted from Abele-Brehm et al. (2019) Original item: "Publishing research data is generally dispensable."
A-17	Science should be open and transparent.	strongly disagree - disagree - slightly disagree - neither agree nor disagree - slightly agree - agree - strongly agree (7-point scale)	attitude scale	taken from Abele-Brehm (2019) Original item: "Science should be open and transparent."
A-18	I feel that nowadays, a great variety of new structures help creating preregistrations, for example templates or repositories (i.e., uploading platforms).	strongly disagree - disagree - slightly disagree - neither agree nor disagree - slightly agree - agree - strongly agree (7-point scale)	attitude scale	based on benefits and obstacles of open science presented by Allen & Mehler (2019)
A-19	Preregistration makes science more transparent.	strongly disagree - disagree - slightly disagree - neither agree nor disagree - slightly agree - agree - strongly agree (7-point scale)	attitude scale
A-20	Preregistration is very useful.	strongly disagree - disagree - slightly disagree - neither agree nor disagree - slightly agree - agree - strongly agree (7-point scale)	attitude scale	adapted from Field et al. (2018) Answer option to question about attitude regarding preregistration/registered report: "I think they are a great initiative and very useful"
A-21	Preregistration is not useful in practice.	strongly disagree - disagree - slightly disagree - neither agree nor disagree - slightly agree - agree - strongly agree (7-point scale)	attitude scale negative item	adapted from Field et al. (2018) Answer option to question about attitude regarding preregistration/registered report: "I think they are a great initiative but not useful in practice"
A-22	Preregistration hinders exploratory research.	strongly disagree - disagree - slightly disagree - neither agree nor disagree - slightly agree - agree - strongly agree (7-point scale)	attitude scale negative item	based on a comment on the question about attitude regarding preregistration/registered report by Field et al. (2018)
A-23	Preregistration decreases scientific progress.	strongly disagree - disagree - slightly disagree - neither agree nor disagree - slightly agree - agree - strongly agree (7-point scale)	attitude scale negative item	based on a comment on the question about attitude regarding preregistration/registered report by Field et al. (2018)
A-24	A preregistration badge (i.e., a public acknowledgment that a study was preregistered provided by many journals) increases my trust in a study.	strongly disagree - disagree - slightly disagree - neither agree nor disagree - slightly agree - agree - strongly agree (7-point scale)	attitude scale
SN-1	My peers and colleagues motivate me to preregister my studies.	strongly disagree - disagree - slightly disagree - neither agree nor disagree - slightly agree - agree - strongly agree (7-point scale)	social norm scale
SN-2	I want to be part of the open science movement.	strongly disagree - disagree - slightly disagree - neither agree nor disagree - slightly agree - agree - strongly agree (7-point scale)	social norm scale
SN-3	My co-authors and supervisors want me to preregister my studies.	strongly disagree - disagree - slightly disagree - neither agree nor disagree - slightly agree - agree - strongly agree (7-point scale)	social norm scale
SN-4	Preregistration is highly acknowledged in psychological science.	strongly disagree - disagree - slightly disagree - neither agree nor disagree - slightly agree - agree - strongly agree (7-point scale)	social norm scale
SN-5	In today's psychological research community, it is deemed necessary to preregister.	strongly disagree - disagree - slightly disagree - neither agree nor disagree - slightly agree - agree - strongly agree (7-point scale)	social norm scale
SN-6	I feel social pressure to preregister my studies.	strongly disagree - disagree - slightly disagree - neither agree nor disagree - slightly agree - agree - strongly agree (7-point scale)	social norm scale
SN-7	I feel social pressure not to preregister my studies.	strongly disagree - disagree - slightly disagree - neither agree nor disagree - slightly agree - agree - strongly agree (7-point scale)	social norm scale negative item
SN-8	I think that many researchers preregister their studies.	strongly disagree - disagree - slightly disagree - neither agree nor disagree - slightly agree - agree - strongly agree (7-point scale)	social norm scale
PBC-1	It would be easy for me to preregister my studies.	strongly disagree - disagree - slightly disagree - neither agree nor disagree - slightly agree - agree - strongly agree (7-point scale)	perceived behavioral control scale
PBC-2	I know how to create and upload a preregistration.	strongly disagree - disagree - slightly disagree - neither agree nor disagree - slightly agree - agree - strongly agree (7-point scale)	perceived behavioral control scale
PBC-3	With the current implementation of preregistration, it is my decision if I want to preregister my studies.	strongly disagree - disagree - slightly disagree - neither agree nor disagree - slightly agree - agree - strongly agree (7-point scale)	perceived behavioral control scale (was incorrectly labeled as a negative item in the Registered Report Protocol Supporting Information)
PBC-4	Even if I wanted to preregister, there are external factors that hinder me (e.g., my co-authors or supervisors do not want to preregister).	strongly disagree - disagree - slightly disagree - neither agree nor disagree - slightly agree - agree - strongly agree (7-point scale)	perceived behavioral control scale negative item
PBC-5	I don’t feel well informed about preregistration.	strongly disagree - disagree - slightly disagree - neither agree nor disagree - slightly agree - agree - strongly agree (7-point scale)	perceived behavioral control scale negative item
M-1	I feel like preregistration is an investment in my future (e.g., it is helpful for my career).	strongly disagree - disagree - slightly disagree - neither agree nor disagree - slightly agree - agree - strongly agree (7-point scale)	motivation scale	based on benefits and obstacles of open science presented by Allen & Mehler (2019)
M-2	I have the feeling that nowadays, it is harder to publish studies that were not preregistered.	strongly disagree - disagree - slightly disagree - neither agree nor disagree - slightly agree - agree - strongly agree (7-point scale)	motivation scale
M-3	Preregistration helps me to plan my study in more detail.	strongly disagree - disagree - slightly disagree - neither agree nor disagree - slightly agree - agree - strongly agree (7-point scale)	motivation scale
M-4	The preregistration badge (i.e., a public acknowledgment that a study was preregistered provided by many journals) would be an incentive for me to preregister my studies.	strongly disagree - disagree - slightly disagree - neither agree nor disagree - slightly agree - agree - strongly agree (7-point scale)	motivation scale
M-5	I feel morally obligated to preregister my studies.	strongly disagree - disagree - slightly disagree - neither agree nor disagree - slightly agree - agree - strongly agree (7-point scale)	motivation scale
M-6	I think planning studies in detail in the context of preregistration is fun.	strongly disagree - disagree - slightly disagree - neither agree nor disagree - slightly agree - agree - strongly agree (7-point scale)	motivation scale
M-7	Preregistration helps making my studies more transparent.	strongly disagree - disagree - slightly disagree - neither agree nor disagree - slightly agree - agree - strongly agree (7-point scale)	motivation scale
M-8	I want others to be able to comment on my planned studies.	strongly disagree - disagree - slightly disagree - neither agree nor disagree - slightly agree - agree - strongly agree (7-point scale)	motivation scale
M-9	It is necessary that preregistration limits my flexibility.	strongly disagree - disagree - slightly disagree - neither agree nor disagree - slightly agree - agree - strongly agree (7-point scale)	motivation scale
M-10	I use preregistration because it represents good scientific practice for me.	strongly disagree - disagree - slightly disagree - neither agree nor disagree - slightly agree - agree - strongly agree (7-point scale)	motivation scale
M-11	What caused you to do your first preregistration? Please select every option that applies to you.	Informal conversation with colleagues/peers Recommendation of co-authors for a specific project Requirement to get funding Suggestion by my supervisor Preregistration was mandatory for a project Self-motivated Other (please indicate all other situations/persons that motivated you to do your first preregistration): (open)	only if participant has preregistered before
M-12	Did your motivation to preregister change over time? If yes, how?	I am now more motivated to preregister than I was before because: (open) I am now less motivated to preregister than I was before because: (open) My motivation did not change over time.	only if participant has preregistered before
M-13	What do you perceive as benefits of preregistrations?	(open)
O-1	I am afraid that I could have a competitive disadvantage when I preregister my studies.	strongly disagree - disagree - slightly disagree - neither agree nor disagree - slightly agree - agree - strongly agree (7-point scale)	obstacle scale	adapted from Abele-Brehm et al. (2019) Original item: "I am afraid that I could have a competitive disadvantage when I share my data for usage by others."
O-2	Given the present scientific context, preregistering my studies hinders my career.	strongly disagree - disagree - slightly disagree - neither agree nor disagree - slightly agree - agree - strongly agree (7-point scale)	obstacle scale	adapted from Abele-Brehm et al. (2019) Original item: "Given the present scientific context data sharing is bad for my career."
O-3	I am afraid that after preregistering my studies others will find errors or deviations in/from my study plans.	strongly disagree - disagree - slightly disagree - neither agree nor disagree - slightly agree - agree - strongly agree (7-point scale)	obstacle scale	adapted from Abele-Brehm et al. (2019) Original item: "I am afraid that after publishing my data others will find errors in my analyses."
O-4	I don't like that preregistration limits my flexibility.	strongly disagree - disagree - slightly disagree - neither agree nor disagree - slightly agree - agree - strongly agree (7-point scale)	obstacle scale	based on benefits and obstacles of open science presented by Allen & Mehler (2019)
O-5	Preregistration causes considerable time cost.	strongly disagree - disagree - slightly disagree - neither agree nor disagree - slightly agree - agree - strongly agree (7-point scale)	obstacle scale	based on benefits and obstacles of open science presented by Allen & Mehler (2019)
O-6	For me, there are not enough incentives to preregister my studies.	strongly disagree - disagree - slightly disagree - neither agree nor disagree - slightly agree - agree - strongly agree (7-point scale)	obstacle scale	based on benefits and obstacles of open science presented by Allen & Mehler (2019)
O-7	I would be afraid of scooping (i.e., someone taking my idea and publishing it before me) when preregistering my study.	strongly disagree - disagree - slightly disagree - neither agree nor disagree - slightly agree - agree - strongly agree (7-point scale)	obstacle scale
O-8	I am unsure about confidentiality issues and intellectual property rights when preregistering my studies.	strongly disagree - disagree - slightly disagree - neither agree nor disagree - slightly agree - agree - strongly agree (7-point scale)	obstacle scale	based on a comment on the question about attitude regarding preregistration/registered report by Field et al. (2018)
O-9	For my projects, preregistration is unnecessary.	strongly disagree - disagree - slightly disagree - neither agree nor disagree - slightly agree - agree - strongly agree (7-point scale)	obstacle scale
O-10	Preregistration slows down the scientific progress of my project.	strongly disagree - disagree - slightly disagree - neither agree nor disagree - slightly agree - agree - strongly agree (7-point scale)	obstacle scale
O-11	What do you perceive as drawbacks of preregistration?	(open)
O-12a	Did you encounter specific problems when preregistering a study? If yes, which ones? Please select every option that applies to you.	I was insecure about what needs to be included in the preregistration Conflict with supervisor/co-author Study design would have needed to be changed because details did not work, but this was not possible Errors in the preregistration could not be changed afterwards Deviations were necessary and my study lost credibility I found it problematic to not have flexibility during my analyses I got sco…	only if participant has preregistered before
O-12b	What worries do you have with respect to preregistering your studies? Please select every option that applies to you.	I would be insecure about what needs to be included in the preregistration My supervisor/co-author(s) would object Maybe the study design would need to be changed because details do not work, but this would not be possible Errors in the preregistration cannot be changed afterwards If deviations were necessary, my study would loose credibility Low flexibility Scooping (i.e., someone taking my idea…	only if participant has not preregistered before
O-13	What are reasons for you not to preregister your studies?	(open)	only if participant has not preregistered before
SU-1	Regarding preregistration templates, what do you prefer?	A more open preregistration template with open text input, where you are free to write what you want A more restricted template that gives a lot of suggestions and reminds you of left-out information Other: (open) I don’t use templates at all, and rather just write my own text.	only if participant has preregistered before
SU-2	How would you prefer creating your preregistration?	I would prefer a more automated, computer-assisted process (e.g., filling in boxes that are automatically presented). I would prefer a more open, self-administered process (e.g., word document that you can alter, e.g., its structure, to fit your needs). Other: (open)	only if participant has preregistered before
SU-3	Do you have suggestions how to increase your (and other researchers') motivation to preregister?	(open)
SU-4	Do you have suggestions how to decrease your (and other researchers') perceived obstacles regarding preregistration?	(open)
SU-5	What do you think should be improved about preregistration? Please write down all spontaneous ideas regarding the different possible areas of improvement. Answering is optional, not all fields must be filled out.	Improvements regarding ... Template Repositories (uploading platforms) and publication Review Process Integration of preregistrations in published articles Education regarding preregistration
	Do you have any comments regarding the listed items? For example, do you want to indicate your opinion in more detail, or do you have any other remarks?	(open)	presented after every page that displays closed questions (attitude scale, social norm scale, perceived behavioral control scale, intention scale, motivation scale, obstacle scale)
	Do you have any further comments about this survey?	(open)
	Planning, conducting, and analyzing a survey is associated with considerable time and financial costs. Therefore, we would like to ask you to submit your data only if you completed the survey faithfully. Your response will not have any consequences for your participation in the lottery.	Yes, my responses can be used in the analyses No, my responses should not be used in the analyses
	Definition Check: Which aspects belong to the definition of “preregistration”, based on the definition on the previous page? This question’s purpose is to check if you understood our definition of “preregistration” correctly. There are, of course, many ways to define preregistration. However, please base your answer on our definition and keep this definition in mind when answering the survey. Ple…	A study must be conducted exactly as it was preregistered. Preregistrations are publicly accessible (possibly after an embargo period). Preregistrations are assigned a time stamp. Preregistration aims at increasing the transparency of potential changes made to a study. Preregistration is typically done after data analysis.
