# Supplementary material for: Registered report: Survey on attitudes and experiences regarding preregistration in psychological research
Source: PLoS One. 2023 Mar 16;18(3):e0281086. doi: 10.1371/journal.pone.0281086 (PMC10019715; doi:10.1371/journal.pone.0281086)
Supplement: S1 Script — This R script contains all steps of preprocessing. The hereby processed data were used for the assumption tests as well as for the descriptive reports and hypotheses tests. (R) [file pone.0281086.s013.R]

###############################################################################################
########################### S9: PREPROCESSING SCRIPT FOR POSS #################################
###############################################################################################

# Load packages

library(psych)
library(tidyverse)
library(writexl)


##############################################################################################
####################################### READ DATA FILES ######################################
##############################################################################################

raw_data <- read.csv("rr_article/submission/psycharchives/data/data_poss.csv", header = TRUE, sep = ",")
variables <- read.csv("rr_article/submission/psycharchives/data/variables_poss.csv", header = TRUE, sep = ",", fileEncoding = "UTF-16LE")
values <- read.csv("rr_article/submission/psycharchives/data/values_poss.csv", header = TRUE, sep = ",", fileEncoding = "UTF-16LE")

preprocessing <- raw_data
preprocessing <- preprocessing[preprocessing$informed_consent == 1, ] 


###############################################################################################
################################## DATA PROCESSING ############################################
###############################################################################################

################################## CREATING FACTORS ###########################################

# Where did participants learn about the survey?
preprocessing$database <- preprocessing$REF
preprocessing$database[preprocessing$database == "social https : //uwgreenbay.ca1.qualtrics.com/.../SV_7ODJni12Ev7nkF0"] <- "social"
preprocessing$database[preprocessing$database == "socialcial"] <- "social"
preprocessing$database <- factor(preprocessing$database,
                                 levels = c("webofscience",
                                            "pubmed",
                                            "psyndex",
                                            "psycinfo",
                                            "osf",
                                            "emaillist",
                                            "social"),
                                 labels = c("Web of Science",
                                            "PubMed",
                                            "PSYNDEX",
                                            "PsycInfo",
                                            "OSF",
                                            "Email-List",
                                            "Social Media")) 


# S-1: Create factor for gender
preprocessing$gender[preprocessing$gender == -9] <- NA
preprocessing$gender <- factor(preprocessing$gender,
                       levels = 1:4,
                       labels = c("male", "female", "other gender", "prefer not to answer"))


# S-2: Country -> continent
# Country was transformed to continent for publication to ensure the anonymity of participants

# S-3: Field
preprocessing$field <- factor(preprocessing$field,
                              levels = 1:2,
                              labels = c("yes", "no"))


# Create factor for group counter (for quotas)
preprocessing$group_counter <- factor(preprocessing$group_counter,
                              levels = 1:4,
                              labels = c("Bachelor's degree", "Master's degree", "Doctoral degree", "Habilitation or full professorship"))


# S-6: Recoding topic from "1/2" to "0/1"
preprocessing$topic_clinical <- preprocessing$topic_clinical - 1
preprocessing$topic_developmental <- preprocessing$topic_developmental - 1
preprocessing$topic_differential <- preprocessing$topic_differential - 1
preprocessing$topic_educational <- preprocessing$topic_educational - 1
preprocessing$topic_experimental_cognitive <- preprocessing$topic_experimental_cognitive - 1
preprocessing$topic_general <- preprocessing$topic_general - 1
preprocessing$topic_neuro <- preprocessing$topic_neuro - 1
preprocessing$topic_organizational <- preprocessing$topic_organizational - 1
preprocessing$topic_methods <- preprocessing$topic_methods - 1
preprocessing$topic_social <- preprocessing$topic_social - 1
preprocessing$topic_other <- preprocessing$topic_other - 1
preprocessing$topic_no_psychology <- preprocessing$topic_no_psychology - 1


# S-7 Age: Tidy data
table(preprocessing$age)
preprocessing$age <- ifelse(preprocessing$age > 100, 2022 - preprocessing$age, preprocessing$age)


# S-8: Create factor for staying in/leaving academia
preprocessing$stay_leave_academia[preprocessing$stay_leave_academia == -9] <- NA
preprocessing$stay_leave_academia <- factor(preprocessing$stay_leave_academia,
                               levels = 1:3,
                               labels = c("I plan to continue my academic career.", "I consider leaving academia.", "Other"))


# G-1: Create factor for preregistration experience
preprocessing$prereg_experience <- factor(preprocessing$prereg_experience,
                          levels = c(2, 1),
                          labels = c("no", "yes"))


# G-3: Recode learned item from "1/2" to "0/1"
preprocessing$learned_lecture <- preprocessing$learned_lecture - 1
preprocessing$learned_project <- preprocessing$learned_project - 1
preprocessing$learned_work <- preprocessing$learned_work - 1
preprocessing$learned_supervisor <- preprocessing$learned_supervisor - 1
preprocessing$learned_conversation <- preprocessing$learned_conversation - 1
preprocessing$learned_dontknow <- preprocessing$learned_dontknow - 1
preprocessing$learned_neverheard <- preprocessing$learned_neverheard - 1
preprocessing$learned_other <- preprocessing$learned_other - 1


# G-4: Create factor for template preference
preprocessing$template[preprocessing$template == -9] <- NA
preprocessing$template <- factor(preprocessing$template,
                            levels = 1:9,
                            labels = c("AsPredicted",
                                       "OSF-Standard Pre-Data Collection Registration",
                                       "Center for Open Science Preregistration Challenge Template (OSF)",
                                       "van 't Veer & Giner-Sorolla (2016)",
                                       "Replication Recipe (Brandt et al., 2013)",
                                       "Psychological Research Preregistration-Quantitative (PRP-QUANT) Template",
                                       "I don’t use templates.",
                                       "I don’t know.",
                                       "Other template"))

## G-5: Recoding template reason from "1/2" to "0/1"
preprocessing$template_reason_easy <- preprocessing$template_reason_easy - 1
preprocessing$template_reason_efficient <- preprocessing$template_reason_efficient - 1
preprocessing$template_reason_comprehensive <- preprocessing$template_reason_comprehensive - 1
preprocessing$template_reason_fit <- preprocessing$template_reason_fit - 1
preprocessing$template_reason_supervisor <- preprocessing$template_reason_supervisor - 1
preprocessing$template_reason_coauthors <- preprocessing$template_reason_coauthors - 1
preprocessing$template_reason_only_known <- preprocessing$template_reason_only_known- 1
preprocessing$template_reason_first <- preprocessing$template_reason_first - 1
preprocessing$template_reason_other <- preprocessing$template_reason_other - 1


# G-6: Recoding platform item from "1/2" to "0/1"
preprocessing$platform_osf <- preprocessing$platform_osf - 1
preprocessing$platform_aspredicted <- preprocessing$platform_aspredicted - 1
preprocessing$platform_zpid <- preprocessing$platform_zpid - 1
preprocessing$platform_personal_web <- preprocessing$platform_personal_web - 1
preprocessing$platform_institutional_web <- preprocessing$platform_institutional_web - 1
preprocessing$platform_offline <- preprocessing$platform_offline - 1
preprocessing$platform_other <- preprocessing$platform_other- 1


## G-7: Recoding important others item from "1/2" to "0/1"
preprocessing$important_others_coauthors <- preprocessing$important_others_coauthors - 1
preprocessing$important_others_supervisor <- preprocessing$important_others_supervisor - 1
preprocessing$important_others_editors <- preprocessing$important_others_editors - 1
preprocessing$important_others_peers <- preprocessing$important_others_peers - 1
preprocessing$important_others_institute <- preprocessing$important_others_institute - 1
preprocessing$important_others_funding <- preprocessing$important_others_funding - 1
preprocessing$important_other_none <- preprocessing$important_other_none- 1
preprocessing$important_others_other <- preprocessing$important_others_other- 1


# G-8: Define NA for Reading PR
preprocessing$reading_PR[preprocessing$reading_PR == -9] <- NA
preprocessing$reading_PR <- factor(preprocessing$reading_PR,
                              levels = 1:5,
                              labels = c("Always", "Most of the time", "Rarely", "Never", "Can't recall reading a paper that was preregistered."))


# M-11: Recoding first motivation item from "1/2" to "0/1"
preprocessing$first_motivation_project <- preprocessing$first_motivation_project - 1
preprocessing$first_motivation_peers <- preprocessing$first_motivation_peers - 1
preprocessing$first_motivation_coauthors <- preprocessing$first_motivation_coauthors - 1
preprocessing$first_motivation_supervisor <- preprocessing$first_motivation_supervisor - 1
preprocessing$first_motivation_funding <- preprocessing$first_motivation_funding - 1
preprocessing$first_motivation_self <- preprocessing$first_motivation_self - 1
preprocessing$first_motivation_other <- preprocessing$first_motivation_other - 1


# M-12: Create factor for motivation change
preprocessing$motivation_change[preprocessing$motivation_change == -9] <- NA
preprocessing$motivation_change <- factor(preprocessing$motivation_change,
                                     levels = 1:3,
                                     labels = c("I am now more motivated to preregister than I was before",
                                                "I am now less motivated to preregister than I was before",
                                                "My motivation did not change over time"))


# O-12a: Recoding problems item from "1/2" to "0/1"
preprocessing$problems_insecurity <- preprocessing$problems_insecurity - 1
preprocessing$problems_conflict <- preprocessing$problems_conflict - 1
preprocessing$problems_changes <- preprocessing$problems_changes - 1
preprocessing$problems_errors <- preprocessing$problems_errors - 1
preprocessing$problems_credibility <- preprocessing$problems_credibility - 1
preprocessing$problems_flexibility <- preprocessing$problems_flexibility - 1
preprocessing$problems_scooping <- preprocessing$problems_scooping - 1
preprocessing$problems_time <- preprocessing$problems_time - 1
preprocessing$problems_none <- preprocessing$problems_none - 1
preprocessing$problems_other <- preprocessing$problems_other - 1


# O-12b: Recoding worries item from "1/2" to "0/1"
preprocessing$worries_insecurity <- preprocessing$worries_insecurity - 1
preprocessing$worries_conflict <- preprocessing$worries_conflict - 1
preprocessing$worries_changes <- preprocessing$worries_changes - 1
preprocessing$worries_errors <- preprocessing$worries_errors - 1
preprocessing$worries_credibility <- preprocessing$worries_credibility - 1
preprocessing$worries_flexibility <- preprocessing$worries_flexibility - 1
preprocessing$worries_scooping <- preprocessing$worries_scooping - 1
preprocessing$worries_time <- preprocessing$worries_time - 1
preprocessing$worries_none <- preprocessing$worries_none - 1
preprocessing$worries_other <- preprocessing$worries_other - 1


# SU-1: Define NA and create factor for template format
preprocessing$template_format[preprocessing$template_format == -9] <- NA
preprocessing$template_format <- factor(preprocessing$template_format,
                                   levels = 1:4,
                                   labels = c("A more open preregistration template with open text input, where you are free to write what you want",
                                              "A more restricted template that gives a lot of suggestions and reminds you of left-out information",
                                              "Other",
                                              "I don't use templates at all, and rather just write my own text."))


# SU-2: Create factor for template process
preprocessing$template_process[preprocessing$template_process == -9] <- NA
preprocessing$template_process <- factor(preprocessing$template_process,
                                    levels = 1:3,
                                    labels = c("I would prefer a more automated, computer-assisted process (e.g., filling in boxes that are automatically presented).",
                                               "I would prefer a more open, self-administered process (e.g., word document that you can alter to fit your needs).",
                                               "Other"))


###################################### SCALES #################################################

##################################### DEFINING NA #############################################


# Define NA for scale items
preprocessing$A1[preprocessing$A1 == -9] <- NA
preprocessing$A2[preprocessing$A2 == -9] <- NA
preprocessing$A3[preprocessing$A3 == -9] <- NA
preprocessing$A4[preprocessing$A4 == -9] <- NA
preprocessing$A5[preprocessing$A5 == -9] <- NA
preprocessing$A6[preprocessing$A6 == -9] <- NA
preprocessing$A7[preprocessing$A7 == -9] <- NA
preprocessing$A8[preprocessing$A8 == -9] <- NA
preprocessing$A9[preprocessing$A9 == -9] <- NA
preprocessing$A10[preprocessing$A10 == -9] <- NA
preprocessing$A11[preprocessing$A11 == -9] <- NA
preprocessing$A12[preprocessing$A12 == -9] <- NA
preprocessing$A13[preprocessing$A13 == -9] <- NA
preprocessing$A14[preprocessing$A14 == -9] <- NA
preprocessing$A15[preprocessing$A15 == -9] <- NA
preprocessing$A16[preprocessing$A16 == -9] <- NA
preprocessing$A17[preprocessing$A17 == -9] <- NA
preprocessing$A18[preprocessing$A18 == -9] <- NA
preprocessing$A19[preprocessing$A19 == -9] <- NA
preprocessing$A20[preprocessing$A20 == -9] <- NA
preprocessing$A21[preprocessing$A21 == -9] <- NA
preprocessing$A22[preprocessing$A22 == -9] <- NA
preprocessing$A23[preprocessing$A23 == -9] <- NA
preprocessing$A24[preprocessing$A24 == -9] <- NA

preprocessing$SN1[preprocessing$SN1 == -9] <- NA
preprocessing$SN2[preprocessing$SN2 == -9] <- NA
preprocessing$SN3[preprocessing$SN3 == -9] <- NA
preprocessing$SN4[preprocessing$SN4 == -9] <- NA
preprocessing$SN5[preprocessing$SN5 == -9] <- NA
preprocessing$SN6[preprocessing$SN6 == -9] <- NA
preprocessing$SN7[preprocessing$SN7 == -9] <- NA
preprocessing$SN8[preprocessing$SN8 == -9] <- NA

preprocessing$PBC1[preprocessing$PBC1 == -9] <- NA
preprocessing$PBC2[preprocessing$PBC2 == -9] <- NA
preprocessing$PBC3[preprocessing$PBC3 == -9] <- NA
preprocessing$PBC4[preprocessing$PBC4 == -9] <- NA
preprocessing$PBC5[preprocessing$PBC5 == -9] <- NA

preprocessing$M1[preprocessing$M1 == -9] <- NA
preprocessing$M2[preprocessing$M2 == -9] <- NA
preprocessing$M3[preprocessing$M3 == -9] <- NA
preprocessing$M4[preprocessing$M4 == -9] <- NA
preprocessing$M5[preprocessing$M5 == -9] <- NA
preprocessing$M6[preprocessing$M6 == -9] <- NA
preprocessing$M7[preprocessing$M7 == -9] <- NA
preprocessing$M8[preprocessing$M8 == -9] <- NA
preprocessing$M9[preprocessing$M9 == -9] <- NA
preprocessing$M10[preprocessing$M10 == -9] <- NA

preprocessing$O1[preprocessing$O1 == -9] <- NA
preprocessing$O2[preprocessing$O2 == -9] <- NA
preprocessing$O3[preprocessing$O3 == -9] <- NA
preprocessing$O4[preprocessing$O4 == -9] <- NA
preprocessing$O5[preprocessing$O5 == -9] <- NA
preprocessing$O6[preprocessing$O6 == -9] <- NA
preprocessing$O7[preprocessing$O7 == -9] <- NA
preprocessing$O8[preprocessing$O8 == -9] <- NA
preprocessing$O9[preprocessing$O9 == -9] <- NA
preprocessing$O10[preprocessing$O10 == -9] <- NA

preprocessing$importance[preprocessing$importance == -9] <- NA

preprocessing$intention1[preprocessing$intention1 == -9] <- NA
preprocessing$intention2[preprocessing$intention2 == -9] <- NA
preprocessing$intention3[preprocessing$intention3 == -9] <- NA


######################## REVERSING POLARITY OF NEGATIVE ITEMS #################################


# Negative items: A6-A8, A14-A16, A21-A23, SN7, PBC4-PBC5
preprocessing$A6 <- abs(preprocessing$A6 - 8)
preprocessing$A7 <- abs(preprocessing$A7 - 8)
preprocessing$A8 <- abs(preprocessing$A8 - 8)
preprocessing$A14 <- abs(preprocessing$A14 - 8)
preprocessing$A15 <- abs(preprocessing$A15 - 8)
preprocessing$A16 <- abs(preprocessing$A16 - 8)
preprocessing$A21 <- abs(preprocessing$A21 - 8)
preprocessing$A22 <- abs(preprocessing$A22 - 8)
preprocessing$A23 <- abs(preprocessing$A23 - 8)

preprocessing$SN7 <- abs(preprocessing$SN7 - 8)

preprocessing$PBC4 <- abs(preprocessing$PBC4 - 8)
preprocessing$PBC5 <- abs(preprocessing$PBC5 - 8)


######################## RECODING OF ITEMS (1 to 7 -> -3 to 3) #################################

preprocessing$A1 <- preprocessing$A1 - 4
preprocessing$A2 <- preprocessing$A2 - 4
preprocessing$A3 <- preprocessing$A3 - 4
preprocessing$A4 <- preprocessing$A4 - 4
preprocessing$A5 <- preprocessing$A5 - 4
preprocessing$A6 <- preprocessing$A6 - 4
preprocessing$A7 <- preprocessing$A7 - 4
preprocessing$A8 <- preprocessing$A8 - 4
preprocessing$A9 <- preprocessing$A9 - 4
preprocessing$A10 <- preprocessing$A10 - 4
preprocessing$A11 <- preprocessing$A11 - 4
preprocessing$A12 <- preprocessing$A12 - 4
preprocessing$A13 <- preprocessing$A13 - 4
preprocessing$A14 <- preprocessing$A14 - 4
preprocessing$A15 <- preprocessing$A15 - 4
preprocessing$A16 <- preprocessing$A16 - 4
preprocessing$A17 <- preprocessing$A17 - 4
preprocessing$A18 <- preprocessing$A18 - 4
preprocessing$A19 <- preprocessing$A19 - 4
preprocessing$A20 <- preprocessing$A20 - 4
preprocessing$A21 <- preprocessing$A21 - 4
preprocessing$A22 <- preprocessing$A22 - 4
preprocessing$A23 <- preprocessing$A23 - 4
preprocessing$A24 <- preprocessing$A24 - 4

preprocessing$SN1 <- preprocessing$SN1 - 4
preprocessing$SN2 <- preprocessing$SN2 - 4
preprocessing$SN3 <- preprocessing$SN3 - 4
preprocessing$SN4 <- preprocessing$SN4 - 4
preprocessing$SN5 <- preprocessing$SN5 - 4
preprocessing$SN6 <- preprocessing$SN6 - 4
preprocessing$SN7 <- preprocessing$SN7 - 4
preprocessing$SN8 <- preprocessing$SN8 - 4

preprocessing$PBC1 <- preprocessing$PBC1 - 4
preprocessing$PBC2 <- preprocessing$PBC2 - 4
preprocessing$PBC3 <- preprocessing$PBC3 - 4
preprocessing$PBC4 <- preprocessing$PBC4 - 4
preprocessing$PBC5 <- preprocessing$PBC5 - 4

preprocessing$M1 <- preprocessing$M1 - 4
preprocessing$M2 <- preprocessing$M2 - 4
preprocessing$M3 <- preprocessing$M3 - 4
preprocessing$M4 <- preprocessing$M4 - 4
preprocessing$M5 <- preprocessing$M5 - 4
preprocessing$M6 <- preprocessing$M6 - 4
preprocessing$M7 <- preprocessing$M7 - 4
preprocessing$M8 <- preprocessing$M8 - 4
preprocessing$M9 <- preprocessing$M9 - 4
preprocessing$M10 <- preprocessing$M10 - 4

preprocessing$O1 <- preprocessing$O1 - 4
preprocessing$O2 <- preprocessing$O2 - 4
preprocessing$O3 <- preprocessing$O3 - 4
preprocessing$O4 <- preprocessing$O4 - 4
preprocessing$O5 <- preprocessing$O5 - 4
preprocessing$O6 <- preprocessing$O6 - 4
preprocessing$O7 <- preprocessing$O7 - 4
preprocessing$O8 <- preprocessing$O8 - 4
preprocessing$O9 <- preprocessing$O9 - 4
preprocessing$O10 <- preprocessing$O10 - 4

preprocessing$importance <- preprocessing$importance - 4

preprocessing$intention1 <- preprocessing$intention1 - 4
preprocessing$intention2 <- preprocessing$intention2 - 4
preprocessing$intention3 <- preprocessing$intention3 - 4 


##############################################################################################

# Analysis of comments

# All comments
comments_raw <- data.frame(raw_data$comments)
View(comments_raw)
write_xlsx(comments_raw, "./analyses/comments/comments_raw.xlsx")


# Comments on attitude, subjective norm, and perceived behavioral control scales (page 1)
# Raw data
comments_A_SN_PBC_page1_raw <- data.frame(raw_data$comments_attitudes_part1)
write_xlsx(comments_A_SN_PBC_page1_raw, "./analyses/comments/comments_A_SN_PBC_page1_raw.xlsx")

# Comments on attitude, subjective norm, and perceived behavioral control scales (page 2)
# Raw data
comments_A_SN_PBC_page2_raw <- data.frame(raw_data$comments_attitudes_part2)
write_xlsx(comments_A_SN_PBC_page2_raw, "./analyses/comments/comments_A_SN_PBC_page2_raw.xlsx")

# Comments on attitude, subjective norm, and perceived behavioral control scales (page 3)
# Raw data
comments_A_SN_PBC_page3_raw <- data.frame(raw_data$comments_attitudes_part3)
write_xlsx(comments_A_SN_PBC_page3_raw, "./analyses/comments/comments_A_SN_PBC_page3_raw.xlsx")

# Comments on motivation and obstacle scales (page 1)
# Raw data
comments_motivation_obstacles_page1_raw <- data.frame(raw_data$comments_motivations_obstacles_part1)
write_xlsx(comments_motivation_obstacles_page1_raw, "./analyses/comments/comments_motivation_obstacles_page1_raw.xlsx")

# Comments on motivation and obstacle scales (page 2)
# Raw data
comments_motivation_obstacles_page2_raw <- data.frame(raw_data$comments_motivations_obstacles_part2)
write_xlsx(comments_motivation_obstacles_page2_raw, "./analyses/comments/comments_motivation_obstacles_page2_raw.xlsx")


# CHECKING FOR INAPPROPRIATE RESPONSES

write_xlsx(preprocessing, "analyses/comments/screening_for_inappropriate_responses.xlsx")

# Exclusion of participants that responded inappropriately
# Responses were screened: there were 8 data sets that comprised identical (nonsense) responses to all multiple open text inputs, making it clear that the same participant completed the survey 8 times; thus, this participant was excluded because it can be assumed they participated improperly to win a voucher
preprocessing <- preprocessing[preprocessing$CASE != 752 & 
                                 preprocessing$CASE != 774 & 
                                 preprocessing$CASE != 789 & 
                                 preprocessing$CASE != 790 & 
                                 preprocessing$CASE != 794 & 
                                 preprocessing$CASE != 818 & 
                                 preprocessing$CASE != 822 & 
                                 preprocessing$CASE != 823, ]

# Exclusion of other non-question related responses item wise are done when coding the open text inputs


################################################################################################
########## DIVISION INTO SAMPLES FOR HYPOTHESES TESTS VS. DESCRIPTIVE REPORTS ##################
################################################################################################

# SAMPLE FOR HYPOTHESES TESTS
# Including only participants that completed all pages and indicated usability of data
sample_hyp <- preprocessing[preprocessing$LASTPAGE == 18 & preprocessing$usability == 1, ] 


# SAMPLE FOR DESCRIPTIVE REPORTS
preprocessing %>%
  filter(usability == 1 | is.na(usability) == TRUE | usability == -9) %>%
  filter(degree < 5 | is.na(degree) == TRUE) %>%
  filter(field == "yes" | is.na(field) == TRUE) -> sample_desc


##############################################################################################

# Deleting 'other' as factor level in the samples (it is no longer used)
sample_hyp$degree <- factor(sample_hyp$degree,
                            levels = 1:4,
                            labels = c("Bachelor's degree", "Master's degree", "Doctoral degree", "Habilitation or full professorship"))

sample_desc$degree <- factor(sample_desc$degree,
                            levels = 1:4,
                            labels = c("Bachelor's degree", "Master's degree", "Doctoral degree", "Habilitation or full professorship"))

##############################################################################################

# Analysis of comments of the sample_hyp sample

comments_sample_hyp <- data.frame(sample_hyp$CASE, sample_hyp$comments)
View(comments_sample_hyp)
write_xlsx(comments_sample_hyp, "./analyses/comments/comments_sample_hyp.xlsx")

# Comments on attitude, subjective norm, and perceived behavioral control scales (page 1)
comments_A_SN_PBC_page1_sample_hyp <- data.frame(sample_hyp$comments_attitudes_part1)
write_xlsx(comments_A_SN_PBC_page1_sample_hyp, "./analyses/comments/comments_A_SN_PBC_page1_sample_hyp.xlsx")

# Comments on attitude, subjective norm, and perceived behavioral control scales (page 2)
comments_A_SN_PBC_page2_sample_hyp <- data.frame(sample_hyp$comments_attitudes_part2)
write_xlsx(comments_A_SN_PBC_page2_sample_hyp, "./analyses/comments/comments_A_SN_PBC_page2_sample_hyp.xlsx")

# Comments on attitude, subjective norm, and perceived behavioral control scales (page 3)
comments_A_SN_PBC_page3_sample_hyp <- data.frame(sample_hyp$comments_attitudes_part3)
write_xlsx(comments_A_SN_PBC_page3_sample_hyp, "./analyses/comments/comments_A_SN_PBC_page3_sample_hyp.xlsx")

# Comments on motivation and obstacle scales (page 1)
comments_motivation_obstacles_page1_sample_hyp <- data.frame(sample_hyp$comments_motivations_obstacles_part1)
write_xlsx(comments_motivation_obstacles_page1_sample_hyp, "./analyses/comments/comments_motivation_obstacles_page1_sample_hyp.xlsx")

# Comments on motivation and obstacle scales (page 2)
comments_motivation_obstacles_page2_sample_hyp <- data.frame(sample_hyp$comments_motivations_obstacles_part2)
write_xlsx(comments_motivation_obstacles_page2_sample_hyp, "./analyses/comments/comments_motivation_obstacles_page2_sample_hyp.xlsx")


################################################################################################
########### PREPROCESSING THAT ONLY CONCERNS THE SAMPLE FOR THE HYPOTHESES TESTS ###############
################################################################################################

######################## QUALITY CHECK (FLOOR / CEILING EFFECTS) ###############################


# Exclusion of items for which 90% or more answered the lowest or highest category (-3 or 3) to check for floor and ceiling effects
# Will later also be used to create a table showing all items' response patterns
table(sample_hyp$A1) / length(sample_hyp$CASE) * 100
table(sample_hyp$A2) / length(sample_hyp$CASE) * 100
table(sample_hyp$A3) / length(sample_hyp$CASE) * 100
table(sample_hyp$A4) / length(sample_hyp$CASE) * 100
table(sample_hyp$A5) / length(sample_hyp$CASE) * 100
table(sample_hyp$A6) / length(sample_hyp$CASE) * 100
table(sample_hyp$A7) / length(sample_hyp$CASE) * 100
table(sample_hyp$A8) / length(sample_hyp$CASE) * 100
table(sample_hyp$A9) / length(sample_hyp$CASE) * 100
table(sample_hyp$A10) / length(sample_hyp$CASE) * 100
table(sample_hyp$A11) / length(sample_hyp$CASE) * 100
table(sample_hyp$A12) / length(sample_hyp$CASE) * 100
table(sample_hyp$A13) / length(sample_hyp$CASE) * 100
table(sample_hyp$A14) / length(sample_hyp$CASE) * 100
table(sample_hyp$A15) / length(sample_hyp$CASE) * 100
table(sample_hyp$A16) / length(sample_hyp$CASE) * 100
table(sample_hyp$A17) / length(sample_hyp$CASE) * 100
table(sample_hyp$A18) / length(sample_hyp$CASE) * 100
table(sample_hyp$A19) / length(sample_hyp$CASE) * 100
table(sample_hyp$A20) / length(sample_hyp$CASE) * 100
table(sample_hyp$A21) / length(sample_hyp$CASE) * 100
table(sample_hyp$A22) / length(sample_hyp$CASE) * 100
table(sample_hyp$A23) / length(sample_hyp$CASE) * 100
table(sample_hyp$A24) / length(sample_hyp$CASE) * 100

table(sample_hyp$SN1) / length(sample_hyp$CASE) * 100
table(sample_hyp$SN2) / length(sample_hyp$CASE) * 100
table(sample_hyp$SN3) / length(sample_hyp$CASE) * 100
table(sample_hyp$SN4) / length(sample_hyp$CASE) * 100
table(sample_hyp$SN5) / length(sample_hyp$CASE) * 100
table(sample_hyp$SN6) / length(sample_hyp$CASE) * 100
table(sample_hyp$SN7) / length(sample_hyp$CASE) * 100
table(sample_hyp$SN8) / length(sample_hyp$CASE) * 100

table(sample_hyp$PBC1) / length(sample_hyp$CASE) * 100
table(sample_hyp$PBC2) / length(sample_hyp$CASE) * 100
table(sample_hyp$PBC3) / length(sample_hyp$CASE) * 100
table(sample_hyp$PBC4) / length(sample_hyp$CASE) * 100
table(sample_hyp$PBC5) / length(sample_hyp$CASE) * 100

table(sample_hyp$M1) / length(sample_hyp$CASE) * 100
table(sample_hyp$M2) / length(sample_hyp$CASE) * 100
table(sample_hyp$M3) / length(sample_hyp$CASE) * 100
table(sample_hyp$M4) / length(sample_hyp$CASE) * 100
table(sample_hyp$M5) / length(sample_hyp$CASE) * 100
table(sample_hyp$M6) / length(sample_hyp$CASE) * 100
table(sample_hyp$M7) / length(sample_hyp$CASE) * 100
table(sample_hyp$M8) / length(sample_hyp$CASE) * 100
table(sample_hyp$M9) / length(sample_hyp$CASE) * 100
table(sample_hyp$M10) / length(sample_hyp$CASE) * 100

table(sample_hyp$O1) / length(sample_hyp$CASE) * 100
table(sample_hyp$O2) / length(sample_hyp$CASE) * 100
table(sample_hyp$O3) / length(sample_hyp$CASE) * 100
table(sample_hyp$O4) / length(sample_hyp$CASE) * 100
table(sample_hyp$O5) / length(sample_hyp$CASE) * 100
table(sample_hyp$O6) / length(sample_hyp$CASE) * 100
table(sample_hyp$O7) / length(sample_hyp$CASE) * 100
table(sample_hyp$O8) / length(sample_hyp$CASE) * 100
table(sample_hyp$O9) / length(sample_hyp$CASE) * 100
table(sample_hyp$O10) / length(sample_hyp$CASE) * 100


table(sample_hyp$intention1) / length(sample_hyp$CASE) * 100
table(sample_hyp$intention2) / length(sample_hyp$CASE) * 100
table(sample_hyp$intention3) / length(sample_hyp$CASE) * 100


# Exclusion of items for which 90% or more answered the lowest or highest category (-3 or 3)
# -->no floor or ceiling effects found


############################# QUALITY CHECK: RELIABILITY ######################################


# Attitude scale
psych::alpha(sample_hyp[ , paste0("A", 1:24)])


# Subjective norm scale
psych::alpha(sample_hyp[ , paste0("SN", 1:8)])


# Perceived behavioral control scale
psych::alpha(sample_hyp[ , paste0("PBC", 1:5)])


# Motivation scale
psych::alpha(sample_hyp[ , paste0("M", 1:10)])


# Obstacle scale
psych::alpha(sample_hyp[ , paste0("O", 1:10)])


# Intention
psych::alpha(sample_hyp[ , paste0("intention", 1:3)])


# Exclusion of items for which Cronbach's alpha of the scale is >.10 higher if they are dropped
# --> no items need to be excluded based on these criteria


###################### MEAN SCORES FOR SCALES (FOR EACH PARTICIPANTS) #########################

## Attitude score
sample_hyp$A_score <- rowMeans(sample_hyp[ , paste0("A", 1:24)])


## Subjective norm score
sample_hyp$SN_score <- rowMeans(sample_hyp[ , paste0("SN", 1:8)])


## Perceived behavioral control score
sample_hyp$PBC_score <- rowMeans(sample_hyp[ , paste0("PBC", 1:5)])


## Motivation score
sample_hyp$M_score <- rowMeans(sample_hyp[ , paste0("M", 1:10)])


## Obstacle score
sample_hyp$O_score <- rowMeans(sample_hyp[ , paste0("O", 1:10)])


## Intention
sample_hyp$intention <- rowMeans(sample_hyp[ , paste0("intention", 1:3)])


################################################################################################
################################## SAMPLES FOR SENSITIVITY ANALYSES ############################
################################################################################################

######################## QUALITY CHECK (FLOOR / CEILING EFFECTS) ###############################


# Exclusion of items for which 90% or more answered the lowest or highest category (-3 or 3) to check for floor and ceiling effects
table(sample_desc$A1) / length(sample_desc$CASE[is.na(sample_desc$A1) == FALSE]) * 100
table(sample_desc$A2) / length(sample_desc$CASE[is.na(sample_desc$A2) == FALSE]) * 100
table(sample_desc$A3) / length(sample_desc$CASE[is.na(sample_desc$A3) == FALSE]) * 100
table(sample_desc$A4) / length(sample_desc$CASE[is.na(sample_desc$A4) == FALSE]) * 100
table(sample_desc$A5) / length(sample_desc$CASE[is.na(sample_desc$A5) == FALSE]) * 100
table(sample_desc$A6) / length(sample_desc$CASE[is.na(sample_desc$A6) == FALSE]) * 100
table(sample_desc$A7) / length(sample_desc$CASE[is.na(sample_desc$A7) == FALSE]) * 100
table(sample_desc$A8) / length(sample_desc$CASE[is.na(sample_desc$A8) == FALSE]) * 100
table(sample_desc$A9) / length(sample_desc$CASE[is.na(sample_desc$A9) == FALSE]) * 100
table(sample_desc$A10) / length(sample_desc$CASE[is.na(sample_desc$A10) == FALSE]) * 100
table(sample_desc$A11) / length(sample_desc$CASE[is.na(sample_desc$A11) == FALSE]) * 100
table(sample_desc$A12) / length(sample_desc$CASE[is.na(sample_desc$A12) == FALSE]) * 100
table(sample_desc$A13) / length(sample_desc$CASE[is.na(sample_desc$A13) == FALSE]) * 100
table(sample_desc$A14) / length(sample_desc$CASE[is.na(sample_desc$A14) == FALSE]) * 100
table(sample_desc$A15) / length(sample_desc$CASE[is.na(sample_desc$A15) == FALSE]) * 100
table(sample_desc$A16) / length(sample_desc$CASE[is.na(sample_desc$A16) == FALSE]) * 100
table(sample_desc$A17) / length(sample_desc$CASE[is.na(sample_desc$A17) == FALSE]) * 100
table(sample_desc$A18) / length(sample_desc$CASE[is.na(sample_desc$A18) == FALSE]) * 100
table(sample_desc$A19) / length(sample_desc$CASE[is.na(sample_desc$A19) == FALSE]) * 100
table(sample_desc$A20) / length(sample_desc$CASE[is.na(sample_desc$A20) == FALSE]) * 100
table(sample_desc$A21) / length(sample_desc$CASE[is.na(sample_desc$A21) == FALSE]) * 100
table(sample_desc$A22) / length(sample_desc$CASE[is.na(sample_desc$A22) == FALSE]) * 100
table(sample_desc$A23) / length(sample_desc$CASE[is.na(sample_desc$A23) == FALSE]) * 100
table(sample_desc$A24) / length(sample_desc$CASE[is.na(sample_desc$A24) == FALSE]) * 100

table(sample_desc$SN1) / length(sample_desc$CASE[is.na(sample_desc$SN1) == FALSE]) * 100
table(sample_desc$SN2) / length(sample_desc$CASE[is.na(sample_desc$SN2) == FALSE]) * 100
table(sample_desc$SN3) / length(sample_desc$CASE[is.na(sample_desc$SN3) == FALSE]) * 100
table(sample_desc$SN4) / length(sample_desc$CASE[is.na(sample_desc$SN4) == FALSE]) * 100
table(sample_desc$SN5) / length(sample_desc$CASE[is.na(sample_desc$SN5) == FALSE]) * 100
table(sample_desc$SN6) / length(sample_desc$CASE[is.na(sample_desc$SN6) == FALSE]) * 100
table(sample_desc$SN7) / length(sample_desc$CASE[is.na(sample_desc$SN7) == FALSE]) * 100
table(sample_desc$SN8) / length(sample_desc$CASE[is.na(sample_desc$SN8) == FALSE]) * 100

table(sample_desc$PBC1) / length(sample_desc$CASE[is.na(sample_desc$PBC1) == FALSE]) * 100
table(sample_desc$PBC2) / length(sample_desc$CASE[is.na(sample_desc$PBC2) == FALSE]) * 100
table(sample_desc$PBC3) / length(sample_desc$CASE[is.na(sample_desc$PBC3) == FALSE]) * 100
table(sample_desc$PBC4) / length(sample_desc$CASE[is.na(sample_desc$PBC4) == FALSE]) * 100
table(sample_desc$PBC5) / length(sample_desc$CASE[is.na(sample_desc$PBC5) == FALSE]) * 100

table(sample_desc$M1) / length(sample_desc$CASE[is.na(sample_desc$M1) == FALSE]) * 100
table(sample_desc$M2) / length(sample_desc$CASE[is.na(sample_desc$M2) == FALSE]) * 100
table(sample_desc$M3) / length(sample_desc$CASE[is.na(sample_desc$M3) == FALSE]) * 100
table(sample_desc$M4) / length(sample_desc$CASE[is.na(sample_desc$M4) == FALSE]) * 100
table(sample_desc$M5) / length(sample_desc$CASE[is.na(sample_desc$M5) == FALSE]) * 100
table(sample_desc$M6) / length(sample_desc$CASE[is.na(sample_desc$M6) == FALSE]) * 100
table(sample_desc$M7) / length(sample_desc$CASE[is.na(sample_desc$M7) == FALSE]) * 100
table(sample_desc$M8) / length(sample_desc$CASE[is.na(sample_desc$M8) == FALSE]) * 100
table(sample_desc$M9) / length(sample_desc$CASE[is.na(sample_desc$M9) == FALSE]) * 100
table(sample_desc$M10) / length(sample_desc$CASE[is.na(sample_desc$M10) == FALSE]) * 100

table(sample_desc$O1) / length(sample_desc$CASE[is.na(sample_desc$O1) == FALSE]) * 100
table(sample_desc$O2) / length(sample_desc$CASE[is.na(sample_desc$O2) == FALSE]) * 100
table(sample_desc$O3) / length(sample_desc$CASE[is.na(sample_desc$O3) == FALSE]) * 100
table(sample_desc$O4) / length(sample_desc$CASE[is.na(sample_desc$O4) == FALSE]) * 100
table(sample_desc$O5) / length(sample_desc$CASE[is.na(sample_desc$O5) == FALSE]) * 100
table(sample_desc$O6) / length(sample_desc$CASE[is.na(sample_desc$O6) == FALSE]) * 100
table(sample_desc$O7) / length(sample_desc$CASE[is.na(sample_desc$O7) == FALSE]) * 100
table(sample_desc$O8) / length(sample_desc$CASE[is.na(sample_desc$O8) == FALSE]) * 100
table(sample_desc$O9) / length(sample_desc$CASE[is.na(sample_desc$O9) == FALSE]) * 100
table(sample_desc$O10) / length(sample_desc$CASE[is.na(sample_desc$O10) == FALSE]) * 100

# --> here, too, no items are excluded

############################# QUALITY CHECK: RELIABILITY ######################################


# Attitude scale
psych::alpha(sample_hyp[ , paste0("A", 1:24)], na.rm = TRUE)


# Subjective norm scale
psych::alpha(sample_hyp[ , paste0("SN", 1:8)], na.rm = TRUE)


# Perceived behavioral control scale
psych::alpha(sample_hyp[ , paste0("PBC", 1:5)], na.rm = TRUE)


# Motivation scale
psych::alpha(sample_hyp[ , paste0("M", 1:10)], na.rm = TRUE)


# Obstacle scale
psych::alpha(sample_hyp[ , paste0("O", 1:10)], na.rm = TRUE)


# Intention
psych::alpha(sample_hyp[ , paste0("intention", 1:3)], na.rm = TRUE)


# Exclusion of items for which Cronbach's alpha of the scale is >.10 higher if they are dropped
# --> here, too, no exclusions need to be made


###################### MEAN SCORES FOR SCALES (FOR EACH PARTICIPANTS) #########################

## Attitude score
sample_desc$A_score <- rowMeans(sample_desc[ , paste0("A", 1:24)], na.rm = TRUE)


## Subjective norm score
sample_desc$SN_score <- rowMeans(sample_desc[ , paste0("SN", 1:8)], na.rm = TRUE)


## Perceived behavioral control score
sample_desc$PBC_score <- rowMeans(sample_desc[ , paste0("PBC", 1:5)], na.rm = TRUE)


## Motivation score
sample_desc$M_score <- rowMeans(sample_desc[ , paste0("M", 1:10)], na.rm = TRUE)


## Obstacle score
sample_desc$O_score <- rowMeans(sample_desc[ , paste0("O", 1:10)], na.rm = TRUE)


## Intention
sample_desc$intention <- rowMeans(sample_desc[ , paste0("intention", 1:3)], na.rm = TRUE)


###############################################################################################
#################### CHANGES COMPARED TO PRELIMINARY ANALYSIS SCRIPT ##########################
###############################################################################################

# General: Tidyverse was used instead of Base R in several parts
# General: Correction of spelling errors
# General: For some items (e.g., benefits/drawbacks), open text input was used in the study instead of ranking items; this was already specified for the Registered Report Protocol, but had not yet been adopted in the preliminary analysis script
# General: In contrast to the preliminary script, no id variable is created for the individual samples; since this complicates the comparability between samples (e.g., when trying to extract one specific person)

# L5ff: Loaded packages were updated
# L16-18: Main study data is loaded, in this analysis script, the data published on PsychArchives is loaded (L16), where "SERIAL", "MAILSENT", "STARTED" & "LASTDATA" were removed, and "country" was transformed to "continent"
# L21: Accepting the informed consent has been mandatory in the survey, however, due to a technical error there were 2 cases in which the informed consent was not given, which were excluded
# L30ff: Preprocessing of the REF variable was included
# L58-59: No factor is created for country, instead, this variable was transformed into "continent" for publication
# L67ff: Factors are created for the degree variable later in the script to facilitate the selection of the used samples
# L88-90: Data needs to be tidied, because some people wrote down their birth year instead of their age
# L100-103: Levels for "no" and "yes" were switched to facilitate interpretation (initially, "yes" was the first, and "no" the second level, now the order is reversed) 
# L238ff: NA is defined for all items for the whole sample (in the sample_hyp sample, there are no missing values for these variables, however, it makes sense to define NA for all scale items for the whole sample before re-coding)
# L333ff: It was not correct to use the 'abs()' function for recoding, since it made all responses positive (i.e. not longer -3 to 3, but only 0 to 3), this was corrected
# L445: Exclusion of nonsense data sets was included as pre-specified
# L465: In the preliminary script, the wrong number of pages was indicated (16 instead of 18)
# L468-472: 'usability == -9' was also added to include participants that aborted the survey on this page + the screening items (field + degree) were also added
# L477ff: Deleting 'other' as factor level in the samples was added (it is no longer used)
# L488ff: The analysis of the 'sample_hyp' comments has been moved down in the script, since the sample is defined only before this
# L597ff & L729ff: 'psych::' was added
# L661ff: It makes more sense to only include participants that answered the respective item into this calculation instead of all participants of the 'sample_desc' (because many haven't answered one specific item at all, thus there won't be a case of 90% of all 'sample_desc' participants having answered the highest/lowest category on an item, even if all that answered may have answered the lowest/highest category) --> thus, "[is.na(sample_desc$item) == FALSE]" has been added
