# Supplementary material for: Registered report: Survey on attitudes and experiences regarding preregistration in psychological research
Source: PLoS One. 2023 Mar 16;18(3):e0281086. doi: 10.1371/journal.pone.0281086 (PMC10019715; doi:10.1371/journal.pone.0281086)
Supplement: S2 Script — This R script was used for testing the assumptions of the statistical models used to test hypotheses 1 and 2. (R) [file pone.0281086.s014.R]

###############################################################################################
############################### S10: ASSUMPTION TESTING FOR POSS ##############################
###############################################################################################

# Load packages

library(Amelia)
library(corrplot)
library(olsrr)


##############################################################################################
################################# A priori power analysis ####################################
##############################################################################################

# Calculate R^2 from F(3, 285) = 5.3 (Abele-Brehm et al., 2019, p. 4)
r_squared <- 1 - (1 / (1 + 5.3 * 3 / 285))
r_squared


# USE PREPROCESSED DATA FILE: SAMPLE FOR HYPOTHESES TESTS "SAMPLE_HYP" (SEE S9 PREPROCESSING SCRIPT)

###############################################################################################
################################# GENERAL INSPECTION OF DATA ##################################
###############################################################################################

# Missing plot of data
missmap(sample_hyp, col=c("blue", "red"), 
        main = "Missing vs observed")


# Histograms of scales
hist(sample_hyp$A_score)
hist(sample_hyp$SN_score)
hist(sample_hyp$PBC_score)
hist(sample_hyp$intention)
hist(sample_hyp$M_score)
hist(sample_hyp$O_score)


###############################################################################################
################### ASSUMPTION TEST FOR HYPOTHESIS 1: MODERATED REGRESSION ####################
###############################################################################################

# Assumptions of this model:
# 1. Linearity
# 2. Uncorrelated predictors
# 3. Independence of residuals
# 4. Normality of residuals
# 5. Homogeneity of variance


###############################################################################################

# Calculations

# Calculate interaction term
sample_hyp$interaction_A_importance <- sample_hyp$A_score * sample_hyp$importance


# Regression model
lm_hyp1 <- lm(intention ~ A_score + importance + interaction_A_importance + SN_score + PBC_score + prereg_experience,
              data = sample_hyp)


###############################################################################################

# 1. Linearity

# Assumed on a theoretical basis


###############################################################################################

# 2. Uncorrelated predictors

# Potential multicollinearity is tested:

# Correlation plot for A-score, importance, A-score*importance, SN-score, and PBC-score
sample_hyp$prereg_experience <- as.numeric(sample_hyp$prereg_experience) 

correlations <- cor(sample_hyp[ , c("A_score", "importance", "interaction_A_importance", "SN_score", "PBC_score", "prereg_experience")])
corrplot(correlations, method="circle")
cor(sample_hyp[ , c("A_score", "importance", "interaction_A_importance", "SN_score", "PBC_score", "prereg_experience")])
# --> there are some medium - high correlations, so let's take a look at the test for multicollinearity

# Test for multicollinearity
ols_vif_tol(lm_hyp1)

# If the multicollinearity is too high (variance inflation factor > 10),  importance will be aggregated with the attitudes scale instead of including it as a moderator, since it might be just another aspect of attitudes
# If high multicollinearity appears, this will be reported as limitation

# --> the variance inflation factor is < 10 in all cases, so no aggregation is necessary


###############################################################################################

# 3. Independence of residuals

# Achieved by the survey design


###############################################################################################

# 4. Normality of residuals

# Histogram of residuals (to test for normality of residuals)
mean_residuals_hyp1 <- mean(lm_hyp1$residuals)
std_residuals_hyp1 <- sd(lm_hyp1$residuals)
hist(lm_hyp1$residuals, density = 20, breaks = 100, prob = TRUE, 
     main="Normal curve over residual histogram")
curve(dnorm(x, mean = mean_residuals_hyp1, sd = std_residuals_hyp1), 
      col = "red", lwd = 2, add=TRUE, yaxt = "n")


# QQ plot of residuals
qqnorm(lm_hyp1$residuals)
qqline(lm_hyp1$residuals)

# A violation of the normality of residuals is not impactful with high N, as it is the case with our sample, thus a violation would not be problematic
# But would be reported

# --> there seem to be some more extreme values than anticipated under normality assumption, however, it still seems that normality can be assumed


###############################################################################################

# 5. Homogeneity variance

# Plotting residuals
plot(lm_hyp1$residuals)


# If the assumption of homogeneity of variance is violated, weighted least squares regression will be used instead of ordinary least squares
# --> plot shows that homogeneity of variance can be assumed


###############################################################################################
#################### ASSUMPTION TEST FOR HYPOTHESIS 2: MULTPLE REGRESSIONS ####################
###############################################################################################

# Assumptions of this model:
# 1. Linearity
# 2. Uncorrelated predictors
# 3. Independence of residuals
# 4. Normality of residuals
# 5. Homogeneity of variance


###############################################################################################

# Calculations

# Regression model 1: Attitudes
lm_hyp2_attitudes <- lm(A_score ~ years_in_research + prereg_experience,
                        data = sample_hyp)

# Regression model 2: Motivations
lm_hyp2_motivations <- lm(M_score ~ years_in_research + prereg_experience,
                          data = sample_hyp)

# Regression model 3: Obstacles
lm_hyp2_obstacles <- lm(O_score ~ years_in_research + prereg_experience,
                        data = sample_hyp)


###############################################################################################

# 1. Linearity

# Assumed on a theoretical basis


###############################################################################################

# 2. Uncorrelated predictors

# Potential multicollinearity is tested:
cor(sample_hyp$years_in_research, sample_hyp$prereg_experience)

# Correlation for preregistration experience and years worked in research
# --> correlation around 0.054 --> small!

# Test for multicollinearity
ols_vif_tol(lm_hyp2_attitudes)
ols_vif_tol(lm_hyp2_motivations)
ols_vif_tol(lm_hyp2_obstacles)

# If high multicollinearity appears, this will be reported as limitation
# --> the variance inflation factor is < 10 in all cases


###############################################################################################

# 3. Independence of residuals

# Achieved by the survey design


###############################################################################################

# 4. Normality of residuals

# Histogram of residuals (to test for normality of residuals)
mean_residuals_hyp2_attitudes <- mean(lm_hyp2_attitudes$residuals)
std_residuals_hyp2_attitudes <- sd(lm_hyp2_attitudes$residuals)
hist(lm_hyp2_attitudes$residuals, density = 20, breaks = 100, prob = TRUE, 
     main="Normal curve over residual histogram")
curve(dnorm(x, mean = mean_residuals_hyp2_attitudes, sd = std_residuals_hyp2_attitudes), 
      col = "red", lwd = 2, add=TRUE, yaxt = "n")

mean_residuals_hyp2_motivations <- mean(lm_hyp2_motivations$residuals)
std_residuals_hyp2_motivations <- sd(lm_hyp2_motivations$residuals)
hist(lm_hyp2_motivations$residuals, density = 20, breaks = 100, prob = TRUE, 
     main="Normal curve over residual histogram")
curve(dnorm(x, mean = mean_residuals_hyp2_motivations, sd = std_residuals_hyp2_motivations), 
      col = "red", lwd = 2, add=TRUE, yaxt = "n")

mean_residuals_hyp2_obstacles <- mean(lm_hyp2_obstacles$residuals)
std_residuals_hyp2_obstacles <- sd(lm_hyp2_obstacles$residuals)
hist(lm_hyp2_obstacles$residuals, density = 20, breaks = 100, prob = TRUE, 
     main="Normal curve over residual histogram")
curve(dnorm(x, mean = mean_residuals_hyp2_obstacles, sd = std_residuals_hyp2_obstacles), 
      col = "red", lwd = 2, add=TRUE, yaxt = "n")


# QQ plot of residuals
qqnorm(lm_hyp2_attitudes$residuals)
qqline(lm_hyp2_attitudes$residuals)

qqnorm(lm_hyp2_motivations$residuals)
qqline(lm_hyp2_motivations$residuals)

qqnorm(lm_hyp2_obstacles$residuals)
qqline(lm_hyp2_obstacles$residuals)

# A violation of the normality of residuals is not impactful with high N, as it is the case with our sample, thus a violation would not be problematic
# But would be reported

# --> as above, there are some more extreme outliers than expected, but it seems okay to assume normality


###############################################################################################

# 5. Homogeneity variance

# Plotting residuals
plot(lm_hyp2_attitudes$residuals)

plot(lm_hyp2_motivations$residuals)

plot(lm_hyp2_obstacles$residuals)


# If the assumption of homogeneity of variance is violated, weighted least squares regression will be used instead of ordinary least squares

# --> plot shows that homogeneity of variance can be assumed


################################################################################################
###################### ASSUMPTION TESTING FOR SENSITIVITY ANALYSES #############################
################################################################################################

####### Sample that did indicate faithful participation, but did not complete the survey #######

#################################### HYPOTHESIS 1 ##############################################

# Calculations
# Calculate interaction term
sample_desc$interaction_A_importance <- sample_desc$A_score * sample_desc$importance
# Regression model
lm_hyp1_incomplete <- lm(intention ~ A_score + importance + interaction_A_importance + SN_score + PBC_score + prereg_experience,
                         data = sample_desc)


# Uncorrelated predictors
# Correlation plot for A-score, importance, A-score*importance, SN-score, and PBC-score
sample_desc$prereg_experience <- as.numeric(sample_desc$prereg_experience) 

correlations_incomplete <- cor(sample_desc[ , c("A_score", "importance", "interaction_A_importance", "SN_score", "PBC_score", "prereg_experience")], use= "pairwise.complete.obs")
corrplot(correlations_incomplete, method="circle")
cor(sample_desc[ , c("A_score", "importance", "interaction_A_importance", "SN_score", "PBC_score", "prereg_experience")], use="pairwise.complete.obs")


# Test for multicollinearity
ols_vif_tol(lm_hyp1_incomplete)
# --> the variance inflation factor is < 10 in all cases, so no aggregation is necessary


# Normality of residuals
# Histogram of residuals (to test for normality of residuals)
mean_residuals_hyp1_incomplete <- mean(lm_hyp1_incomplete$residuals)
std_residuals_hyp1_incomplete <- sd(lm_hyp1_incomplete$residuals)
hist(lm_hyp1_incomplete$residuals, density = 20, breaks = 100, prob = TRUE, 
     main="Normal curve over residual histogram")
curve(dnorm(x, mean = mean_residuals_hyp1_incomplete, sd = std_residuals_hyp1_incomplete), 
      col = "red", lwd = 2, add=TRUE, yaxt = "n")


# QQ plot of residuals
qqnorm(lm_hyp1_incomplete$residuals)
qqline(lm_hyp1_incomplete$residuals)

# --> as above, there seem to be some more extreme values than anticipated under normality assumption, however, it still seems that normality can be assumed

# Homogeneity variance
# Plotting residuals
plot(lm_hyp1_incomplete$residuals)
# --> plot shows that homogeneity of variance can be assumed


#################################### HYPOTHESIS 2 ##############################################

# Calculations
# Regression model 1: Attitudes
lm_hyp2_attitudes_incomplete <- lm(A_score ~ years_in_research + prereg_experience,
                                   data = sample_desc)

# Regression model 2: Motivations
lm_hyp2_motivations_incomplete <- lm(M_score ~ years_in_research + prereg_experience,
                                     data = sample_desc)

# Regression model 3: Obstacles
lm_hyp2_obstacles_incomplete <- lm(O_score ~ years_in_research + prereg_experience,
                                   data = sample_desc)


# Uncorrelated predictors
cor(sample_desc$years_in_research, sample_desc$prereg_experience, use = "pairwise.complete.obs") 
# --> small correlation of 0.05

# Test for multicollinearity
ols_vif_tol(lm_hyp2_attitudes_incomplete)
ols_vif_tol(lm_hyp2_motivations_incomplete)
ols_vif_tol(lm_hyp2_obstacles_incomplete)
# --> the variance inflation factor is < 10 in all cases


# Normality of residuals
# Histogram of residuals (to test for normality of residuals)
mean_residuals_hyp2_attitudes_incomplete <- mean(lm_hyp2_attitudes_incomplete$residuals)
std_residuals_hyp2_attitudes_incomplete <- sd(lm_hyp2_attitudes_incomplete$residuals)
hist(lm_hyp2_attitudes_incomplete$residuals, density = 20, breaks = 100, prob = TRUE, 
     main="Normal curve over residual histogram")
curve(dnorm(x, mean = mean_residuals_hyp2_attitudes_incomplete, sd = std_residuals_hyp2_attitudes_incomplete), 
      col = "red", lwd = 2, add=TRUE, yaxt = "n")

mean_residuals_hyp2_motivations_incomplete <- mean(lm_hyp2_motivations_incomplete$residuals)
std_residuals_hyp2_motivations_incomplete <- sd(lm_hyp2_motivations_incomplete$residuals)
hist(lm_hyp2_motivations_incomplete$residuals, density = 20, breaks = 100, prob = TRUE, 
     main="Normal curve over residual histogram")
curve(dnorm(x, mean = mean_residuals_hyp2_motivations_incomplete, sd = std_residuals_hyp2_motivations_incomplete), 
      col = "red", lwd = 2, add=TRUE, yaxt = "n")

mean_residuals_hyp2_obstacles_incomplete <- mean(lm_hyp2_obstacles_incomplete$residuals)
std_residuals_hyp2_obstacles_incomplete <- sd(lm_hyp2_obstacles_incomplete$residuals)
hist(lm_hyp2_obstacles_incomplete$residuals, density = 20, breaks = 100, prob = TRUE, 
     main="Normal curve over residual histogram")
curve(dnorm(x, mean = mean_residuals_hyp2_obstacles_incomplete, sd = std_residuals_hyp2_obstacles_incomplete), 
      col = "red", lwd = 2, add=TRUE, yaxt = "n")


# QQ plot of residuals
qqnorm(lm_hyp2_attitudes_incomplete$residuals)
qqline(lm_hyp2_attitudes_incomplete$residuals)

qqnorm(lm_hyp2_motivations_incomplete$residuals)
qqline(lm_hyp2_motivations_incomplete$residuals)

qqnorm(lm_hyp2_obstacles_incomplete$residuals)
qqline(lm_hyp2_obstacles_incomplete$residuals)

# --> as above, there are some more extreme outliers than expected, but it seems okay to assume normality


# Homogeneity variance

# Plotting residuals
plot(lm_hyp2_attitudes_incomplete$residuals)
plot(lm_hyp2_motivations_incomplete$residuals)
plot(lm_hyp2_obstacles_incomplete$residuals)
# --> plot shows that homogeneity of variance can be assumed


################################################################################
################################################################################
################################################################################

# -> OVERALL, ASSUMPTIONS FOR THE CONDUCTED HYPOTHESES TESTS ARE MET


###############################################################################################
#################### CHANGES COMPARED TO PRELIMINARY ANALYSIS SCRIPT ##########################
###############################################################################################

# General: Histograms were refined to allow for a more precise display of the residuals and a fitted normal curve

# L5ff: Loaded packages were updated
# L81 & L282: 'prereg experience' has to be saved as numeric to include it into the correlation matrix
# L181: The preliminary script mistakenly described that this code would generate a correlation plot, however, it only prints a number
# L284-286 & L334: 'use = "pairwise.complete.obs"' was added
# L289-291: Test for multicollinearity was added
