# Supplementary material for: Registered report: Survey on attitudes and experiences regarding preregistration in psychological research
Source: PLoS One. 2023 Mar 16;18(3):e0281086. doi: 10.1371/journal.pone.0281086 (PMC10019715; doi:10.1371/journal.pone.0281086)
Supplement: S3 Script — This script contains the code used to conduct all descriptive reports as well as the hypotheses tests of the survey. (R) [file pone.0281086.s015.R]

###############################################################################################
########################### S11: ANALYSIS SCRIPT FOR POSS #####################################
###################### DESCRIPTIVE REPORTS & HYPOTHESES TESTS #################################
###############################################################################################

# Load packages

library(afex)
library(car)
library(lm.beta)
library(onewaytests)
library(psych)
library(tidyverse)
library(writexl)


# USE PREPROCESSED DATA FILE: SAMPLE FOR HYPOTHESES TESTS "SAMPLE_HYP" & SAMPLE FOR DESCRIPTIVE REPORTS "SAMPLE_DESC" (SEE S9 PREPROCESSING SCRIPT)

###############################################################################################
############################ DESCRIPTIVE REPORTS INCLUDING BOTH SAMPLES #######################
###############################################################################################

################################# RESPONSE RATE ###############################################

# Response rate
# Overall (extended sample)
response_rate <- length(sample_desc$CASE) / 2960 # also included participants that answered the social media calls
response_rate

length(sample_desc$CASE[sample_desc$database != "Email-List" & sample_desc$database != "Social Media"]) / 2960
length(sample_hyp$CASE[sample_hyp$database != "Email-List" & sample_hyp$database != "Social Media"]) / 2960

# Stricter sample for hypotheses tests
response_rate <- length(sample_hyp$CASE) / 2960 # also included participants that answered the social media calls
response_rate


# Dropout rate
length(sample_desc$CASE) - length(sample_hyp$CASE)
dropout_rate <- 1 - length(sample_hyp$CASE) / length(sample_desc$CASE) # also includes participants that were excluded because they did not belong to target sample
dropout_rate

# How many were excluded based on their field/degree
table(preprocessing$field)
table(preprocessing$degree, preprocessing$field)

# How many participants indicated that they did not participate faithfully
table(preprocessing$usability)


#################################### QUOTA FULFILLMENT ########################################

table(preprocessing$group_counter)
table(sample_desc$degree)


# From all participants that started the survey, n=... were excluded before completing the survey because they did not belong to the target sample
length(preprocessing$CASE[preprocessing$degree == 5 & preprocessing$FINISHED == TRUE]) # we can conclude the number of excluded participants from the number of participants that indicated "other" when asked for their degree, and for which the survey was automatically completed (= aborted) because of this

# From all participants that started the survey, n=... were excluded before completing the survey because quotas were already filled
length(preprocessing$CASE[is.na(preprocessing$TIME005) == FALSE]) # since only excluded participants are shown page 5, we can conclude the number of excluded participants from all entries that were shown this specific page


# Quota fulfillment of sample included in the hypotheses tests
table(sample_hyp$degree)


############################### COMPLETE AND INCOMPLETE DATASETS ##############################'

length(raw_data$CASE) # all participants that started the survey
length(preprocessing$CASE) # all participants that started the survey and confirmed informed consent
length(preprocessing$CASE[preprocessing$database != "Email-List" & preprocessing$database != "Social Media"]) # all participants recruited via the databases that started the survey
length(preprocessing$CASE[preprocessing$database == "Email-List" | preprocessing$database == "Social Media"]) # all participants recruited via social media/email lists that started the survey
length(sample_desc$CASE) # participants who were not screened out or excluded based on inappropriate responses, and did not indicate unfaithful participation
length(sample_hyp$CASE) # complete data sets that are used in the hypotheses tests


################################# TIME TO COMPLETE SURVEY ######################################

# Only considering the sample which completed the survey
## Analysis of total time with outliers included
sample_hyp$overall_time <- rowSums(sample_hyp[ , c(paste0("TIME00", 1:3), paste0("TIME00", 5:9), paste0("TIME0", 10:18))], na.rm = TRUE)

mean(sample_hyp$overall_time) / 60
median(sample_hyp$overall_time) / 60
sd(sample_hyp$overall_time) / 60
range(sample_hyp$overall_time)[2] / 60 - range(sample_hyp$overall_time)[1] / 60
boxplot(sample_hyp$overall_time / 60)

## Analysis of total time without outliers
mean(sample_hyp$TIME_SUM) / 60
median(sample_hyp$TIME_SUM) / 60
sd(sample_hyp$TIME_SUM) / 60
range(sample_hyp$TIME_SUM)[2] / 60 - range(sample_hyp$TIME_SUM)[1] / 60
boxplot(sample_hyp$TIME_SUM / 60)
IQR(sample_hyp$TIME_SUM) / 60


####################### SOURCE FROM WHICH PARTICIPANTS WERE RECRUITED #########################

table(sample_desc$database)
table(sample_desc$database) / length(sample_desc$CASE) * 100


# Number of participants from each database that indicated having preregistration experience
sample_desc$preregistration_count <- ifelse(sample_desc$prereg_experience == "yes", TRUE, FALSE)
prereg_experience_by_database <- aggregate(preregistration_count ~ database,
          data = sample_desc,
          FUN = sum)

prereg_experience_by_database$overall_n <- table(sample_desc$database[is.na(sample_desc$prereg_experience) == FALSE])
prereg_experience_by_database$percentage <- prereg_experience_by_database$preregistration_count  / prereg_experience_by_database$overall_n * 100


# For hypotheses tests
table(sample_hyp$database)
table(sample_hyp$database) / length(sample_hyp$CASE) * 100

# Number of participants from each database that indicated having preregistration experience
sample_hyp$preregistration_count <- ifelse(sample_hyp$prereg_experience == "yes", TRUE, FALSE)
prereg_experience_by_database <- aggregate(preregistration_count ~ database,
                                           data = sample_hyp,
                                           FUN = sum)


##############################################################################################
###################### PROPORTION OF RESEARCHERS WITH PREREG EXPERIENCE ######################
##############################################################################################
# NOTE: Here, only data from the general databases will be considered (i.e., OSF will be excluded for this)

# G-1: Prereg experience (yes, no)
table(sample_desc$prereg_experience[sample_desc$database != "OSF" & is.na(sample_desc$prereg_experience) == FALSE]) / (table(sample_desc$prereg_experience[sample_desc$database != "OSF" & is.na(sample_desc$prereg_experience) == FALSE])[1] + table(sample_desc$prereg_experience[sample_desc$database != "OSF" & is.na(sample_desc$prereg_experience) == FALSE])[2]) * 100
table(sample_desc$prereg_experience[sample_desc$database != "OSF" & sample_desc$database != "Email-List" & sample_desc$database != "Social Media" & is.na(sample_desc$prereg_experience) == FALSE]) / (table(sample_desc$prereg_experience[sample_desc$database != "OSF" & sample_desc$database != "Email-List" & sample_desc$database != "Social Media" & is.na(sample_desc$prereg_experience) == FALSE])[1] + table(sample_desc$prereg_experience[sample_desc$database != "OSF" & sample_desc$database != "Email-List" & sample_desc$database != "Social Media" & is.na(sample_desc$prereg_experience) == FALSE])[2]) * 100

table(sample_desc$prereg_experience[sample_desc$database != "OSF" & sample_desc$degree == "Bachelor's degree" & is.na(sample_desc$prereg_experience) == FALSE]) / length(sample_desc$CASE[sample_desc$database != "OSF" & sample_desc$degree == "Bachelor's degree" & is.na(sample_desc$prereg_experience) == FALSE]) * 100
table(sample_desc$prereg_experience[sample_desc$database != "OSF" & sample_desc$degree == "Master's degree" & is.na(sample_desc$prereg_experience) == FALSE]) / length(sample_desc$CASE[sample_desc$database != "OSF" & sample_desc$degree == "Master's degree" & is.na(sample_desc$prereg_experience) == FALSE]) * 100
table(sample_desc$prereg_experience[sample_desc$database != "OSF" & sample_desc$degree == "Doctoral degree" & is.na(sample_desc$prereg_experience) == FALSE]) / length(sample_desc$CASE[sample_desc$database != "OSF" & sample_desc$degree == "Doctoral degree" & is.na(sample_desc$prereg_experience) == FALSE]) * 100
table(sample_desc$prereg_experience[sample_desc$database != "OSF" & sample_desc$degree == "Habilitation or full professorship" & is.na(sample_desc$prereg_experience) == FALSE]) / length(sample_desc$CASE[sample_desc$database != "OSF" & sample_desc$degree == "Habilitation or full professorship" & is.na(sample_desc$prereg_experience) == FALSE]) * 100

# OSF Sample
table(sample_desc$prereg_experience[sample_desc$database  == "OSF" & is.na(sample_desc$prereg_experience) == FALSE]) / (table(sample_desc$prereg_experience[sample_desc$database == "OSF" & is.na(sample_desc$prereg_experience) == FALSE])[1] + table(sample_desc$prereg_experience[sample_desc$database == "OSF" & is.na(sample_desc$prereg_experience) == FALSE])[2]) * 100


# G-10: Number of preregistrations
sample_desc$number_of_preregs <- abs(sample_desc$number_of_preregs)

mean(sample_desc$number_of_preregs[sample_desc$database != "OSF"], na.rm = TRUE)
sd(sample_desc$number_of_preregs[sample_desc$database != "OSF"], na.rm = TRUE)
range(sample_desc$number_of_preregs[sample_desc$database != "OSF"], na.rm = TRUE)
range(sample_desc$number_of_preregs[sample_desc$database != "OSF"], na.rm = TRUE)[2] - range(sample_desc$number_of_preregs[sample_desc$database != "OSF"], na.rm = TRUE)[1]
median(sample_desc$number_of_preregs[sample_desc$database != "OSF"], na.rm = TRUE)
IQR(sample_desc$number_of_preregs[sample_desc$database != "OSF"], na.rm = TRUE)

##############################################################################################

# ADDITION: Number of preregistrations for the whole descriptive sample (also including OSF)

mean(sample_desc$number_of_preregs, na.rm = TRUE)
sd(sample_desc$number_of_preregs, na.rm = TRUE)
range(sample_desc$number_of_preregs, na.rm = TRUE)
range(sample_desc$number_of_preregs, na.rm = TRUE)[2] - range(sample_desc$number_of_preregs, na.rm = TRUE)[1]


##############################################################################################
############################# SOCIODEMOGRAPHIC AND GENERAL INFORMATION #######################
##############################################################################################

# NOTE: For the following analyses, participants from all databases will be considered, however, analyses will be conducted separately and compared between participants with and without research experience

######################## SOCIODEMOGRAPHIC INFORMATION ABOUT SAMPLE ###########################

# S-1: Gender

# Sample for descriptive reports
table(sample_desc$gender) / length(sample_desc$gender) * 100
table(is.na(sample_desc$gender)) / length(sample_desc$gender) * 100

# With or without preregistration experience
table(sample_desc$gender[sample_desc$prereg_experience == "yes"])
table(sample_desc$gender[sample_desc$prereg_experience == "no"])

table(sample_desc$gender[sample_desc$prereg_experience == "yes"]) / length(sample_desc$gender[sample_desc$prereg_experience == "yes" & is.na(sample_desc$prereg_experience) == FALSE & is.na(sample_desc$gender) == FALSE]) * 100
table(sample_desc$gender[sample_desc$prereg_experience == "no"]) / length(sample_desc$gender[sample_desc$prereg_experience == "no" & is.na(sample_desc$prereg_experience) == FALSE & is.na(sample_desc$gender) == FALSE]) * 100


# Sample for hypotheses tests
table(sample_hyp$gender) / length(sample_hyp$gender) * 100
table(is.na(sample_hyp$gender)) / length(sample_hyp$gender) * 100


##############################################################################################

# S-7: Age

# Sample for descriptive reports
mean(sample_desc$age, na.rm = TRUE) 
sd(sample_desc$age, na.rm = TRUE)
range(sample_desc$age, na.rm = TRUE)
range(sample_desc$age, na.rm = TRUE)[2] - range(sample_desc$age, na.rm = TRUE)[1]

# With or without preregistration experience
mean(sample_desc$age[sample_desc$prereg_experience == "yes"], na.rm = TRUE)
sd(sample_desc$age[sample_desc$prereg_experience == "yes"], na.rm = TRUE)
range(sample_desc$age[sample_desc$prereg_experience == "yes"], na.rm = TRUE)
range(sample_desc$age[sample_desc$prereg_experience == "yes"], na.rm = TRUE)[2] - range(sample_desc$age[sample_desc$prereg_experience == "yes"], na.rm = TRUE)[1]

mean(sample_desc$age[sample_desc$prereg_experience == "no"], na.rm = TRUE)
sd(sample_desc$age[sample_desc$prereg_experience == "no"], na.rm = TRUE)
range(sample_desc$age[sample_desc$prereg_experience == "no"], na.rm = TRUE)
range(sample_desc$age[sample_desc$prereg_experience == "no"], na.rm = TRUE)[2] - range(sample_desc$age[sample_desc$prereg_experience == "no"], na.rm = TRUE)[1]


# Sample for descriptive reports (without OSF)
mean(sample_desc$age[sample_desc$database != "OSF"], na.rm = TRUE) 
sd(sample_desc$age[sample_desc$database != "OSF"], na.rm = TRUE)
range(sample_desc$age[sample_desc$database != "OSF"], na.rm = TRUE)
range(sample_desc$age[sample_desc$database != "OSF"], na.rm = TRUE)[2] - range(sample_desc$age, na.rm = TRUE)[1]


# Sample for hypotheses tests
mean(sample_hyp$age, na.rm = TRUE)
sd(sample_hyp$age, na.rm = TRUE)
range(sample_hyp$age, na.rm = TRUE)
range(sample_hyp$age, na.rm = TRUE)[2] - range(sample_hyp$age, na.rm = TRUE)[1]


##############################################################################################

# S-2: Continent

# Sample for descriptive reports
table(sample_desc$continent) / length(sample_desc$CASE) * 100
table(is.na(sample_desc$continent)) / length(sample_desc$CASE) * 100

# Sample for hypotheses tests
table(sample_hyp$continent) / length(sample_hyp$CASE) * 100
table(is.na(sample_hyp$continent)) / length(sample_hyp$CASE) * 100


##############################################################################################

# S-4: Degree

# Sample for descriptive reports
table(sample_desc$degree) / length(sample_desc$CASE) * 100

# With or without preregistration experience
table(sample_desc$degree[sample_desc$prereg_experience == "yes"]) / length(sample_desc$CASE[sample_desc$prereg_experience == "yes"]) * 100

table(sample_desc$degree[sample_desc$prereg_experience == "no"]) / length(sample_desc$CASE[sample_desc$prereg_experience == "no"]) * 100


# Investigation of "other" comments
sample_desc$degree_other_comment


# Sample for hypotheses tests
table(sample_hyp$degree) / length(sample_hyp$CASE) * 100


##############################################################################################

# S-5: Years worked in research

# Sample for descriptive reports
mean(sample_desc$years_in_research, na.rm = TRUE) 
median(sample_desc$years_in_research, na.rm = TRUE)
sd(sample_desc$years_in_research, na.rm = TRUE)
range(sample_desc$years_in_research, na.rm = TRUE)
range(sample_desc$years_in_research, na.rm = TRUE)[2] - range(sample_desc$years_in_research, na.rm = TRUE)[1]
IQR(sample_desc$years_in_research, na.rm = TRUE)

# With or without preregistration experience
mean(sample_desc$years_in_research[sample_desc$prereg_experience == "yes"], na.rm = TRUE)
median(sample_desc$years_in_research[sample_desc$prereg_experience == "yes"], na.rm = TRUE)
sd(sample_desc$years_in_research[sample_desc$prereg_experience == "yes"], na.rm = TRUE)
range(sample_desc$years_in_research[sample_desc$prereg_experience == "yes"], na.rm = TRUE)
range(sample_desc$years_in_research[sample_desc$prereg_experience == "yes"], na.rm = TRUE)[2] - range(sample_desc$years_in_research[sample_desc$prereg_experience == "yes"], na.rm = TRUE)[1]
IQR(sample_desc$years_in_research[sample_desc$prereg_experience == "yes"], na.rm = TRUE)

mean(sample_desc$years_in_research[sample_desc$prereg_experience == "no"], na.rm = TRUE)
median(sample_desc$years_in_research[sample_desc$prereg_experience == "no"], na.rm = TRUE)
sd(sample_desc$years_in_research[sample_desc$prereg_experience == "no"], na.rm = TRUE)
range(sample_desc$years_in_research[sample_desc$prereg_experience == "no"], na.rm = TRUE)
range(sample_desc$years_in_research[sample_desc$prereg_experience == "no"], na.rm = TRUE)[2] - range(sample_desc$years_in_research[sample_desc$prereg_experience == "no"], na.rm = TRUE)[1]
IQR(sample_desc$years_in_research[sample_desc$prereg_experience == "no"], na.rm = TRUE)

mean(sample_desc$years_in_research[sample_desc$database != "OSF"], na.rm = TRUE) 
sd(sample_desc$years_in_research[sample_desc$database != "OSF"], na.rm = TRUE)
range(sample_desc$years_in_research[sample_desc$database != "OSF"], na.rm = TRUE)
range(sample_desc$years_in_research[sample_desc$database != "OSF"], na.rm = TRUE)[2] - range(sample_desc$years_in_research, na.rm = TRUE)[1]

# Sample for hypotheses tests
mean(sample_hyp$years_in_research, na.rm = TRUE)
sd(sample_hyp$years_in_research, na.rm = TRUE)
range(sample_hyp$years_in_research, na.rm = TRUE)
range(sample_hyp$years_in_research, na.rm = TRUE)[2] - range(sample_hyp$years_in_research, na.rm = TRUE)[1]


##############################################################################################

# S-6: Topic in psychology

# Sample for descriptive reports

# Create labels
topic_labels <- c("Clinical psychology",
                  "Developmental psychology",
                  "Differential psychology",
                  "Educational psychology",
                  "Experimental/cognitive psychology",
                  "General psychology",
                  "Neuroscience/neuropsychology",
                  "Organizational psychology",
                  "Research methods",
                  "Social psychology",
                  "Other",
                  "Psychology is not my main field.")

# Creating sum scores for each topic (how often was each topic indicated)
topic_sums <- c(sum(sample_desc$topic_clinical, na.rm = TRUE),
                sum(sample_desc$topic_developmental, na.rm = TRUE),
                sum(sample_desc$topic_differential, na.rm = TRUE),
                sum(sample_desc$topic_educational, na.rm = TRUE),
                sum(sample_desc$topic_experimental_cognitive, na.rm = TRUE),
                sum(sample_desc$topic_general, na.rm = TRUE),
                sum(sample_desc$topic_neuro, na.rm = TRUE),
                sum(sample_desc$topic_organizational, na.rm = TRUE),
                sum(sample_desc$topic_methods, na.rm = TRUE),
                sum(sample_desc$topic_social, na.rm = TRUE),
                sum(sample_desc$topic_other, na.rm = TRUE),
                sum(sample_desc$topic_no_psychology, na.rm = TRUE))


# Percentages
topic_percentages <- topic_sums / length(sample_desc$CASE[is.na(sample_desc$topic) == FALSE & sample_desc$topic != 0]) * 100

# Combine to a frequency table
topic_dataframe <- data.frame(topic_labels, topic_sums, topic_percentages)


# Analysis of "other" comments

# Are there comments?
table(sample_desc$topic_other)

# Code open text input
topic <- data.frame(sample_desc$CASE, sample_desc$prereg_experience, sample_desc$topic_other_comment) 
topic$sample_desc.topic_other_comment <- as.character(topic$sample_desc.topic_other_comment)
topic <- topic[topic$sample_desc.topic_other_comment != "", ] 
topic <- topic[sample(nrow(topic)),]
write_xlsx(topic, "./data/qualitative_analysis/sample_desc/topic.xlsx")
# After coding has been done, file gets read again
topic_coded <- readxl::read_excel("./data/qualitative_analysis/sample_desc/coded/topic_coded.xlsx")


# Create sum scores
topic_coded[5:33] %>%
        summarise_all(sum) %>%
        pivot_longer(cols = everything(),
                     names_to = "topic_labels",
                     values_to = "topic_sums") -> topics_other

# Percentages
topics_other$topic_percentages <- topics_other$topic_sums / length(sample_desc$CASE[is.na(sample_desc$topic) == FALSE & sample_desc$topic != 0]) * 100


##############################################################################################

# S-8: Do participants plan to stay in or leave academia?

# Sample for descriptive reports
table(sample_desc$stay_leave_academia) / length(sample_desc$CASE[is.na(sample_desc$stay_leave_academia) == FALSE]) * 100

# With or without preregistration experience
table(sample_desc$stay_leave_academia[sample_desc$prereg_experience == "yes" & is.na(sample_desc$stay_leave_academia) == FALSE]) / sum(table(sample_desc$stay_leave_academia[sample_desc$prereg_experience == "yes" & is.na(sample_desc$stay_leave_academia) == FALSE])) * 100

table(sample_desc$stay_leave_academia[sample_desc$prereg_experience == "no" & is.na(sample_desc$stay_leave_academia) == FALSE]) / sum(table(sample_desc$stay_leave_academia[sample_desc$prereg_experience == "no" & is.na(sample_desc$stay_leave_academia) == FALSE])) * 100


# Investigation of "other" comments
sample_desc$stay_leave_academia_other_comment


# Sample for hypotheses tests
table(sample_hyp$stay_leave_academia) / length(sample_hyp$CASE) * 100


##############################################################################################
############################## IMPORTANCE & INTENTION ########################################
##############################################################################################

# G-2: Perceived importance

# Sample for descriptive reports

# Overall
mean(sample_desc$importance, na.rm = TRUE)
sd(sample_desc$importance, na.rm = TRUE)
range(sample_desc$importance, na.rm = TRUE)
range(sample_desc$importance, na.rm = TRUE)[2] - range(sample_desc$importance, na.rm = TRUE)[1]

# With or without preregistration experience
mean(sample_desc$importance[sample_desc$prereg_experience == "yes"], na.rm = TRUE)
sd(sample_desc$importance[sample_desc$prereg_experience == "yes"], na.rm = TRUE)
range(sample_desc$importance[sample_desc$prereg_experience == "yes"], na.rm = TRUE)
range(sample_desc$importance[sample_desc$prereg_experience == "yes"], na.rm = TRUE)[2] - range(sample_desc$importance[sample_desc$prereg_experience == "yes"], na.rm = TRUE)[1]

mean(sample_desc$importance[sample_desc$prereg_experience == "no"], na.rm = TRUE)
sd(sample_desc$importance[sample_desc$prereg_experience == "no"], na.rm = TRUE)
range(sample_desc$importance[sample_desc$prereg_experience == "no"], na.rm = TRUE)
range(sample_desc$importance[sample_desc$prereg_experience == "no"], na.rm = TRUE)[2] - range(sample_desc$importance[sample_desc$prereg_experience == "no"], na.rm = TRUE)[1]


# Bachelor's degree
mean(sample_desc$importance[sample_desc$degree == "Bachelor's degree"], na.rm = TRUE)
sd(sample_desc$importance[sample_desc$degree == "Bachelor's degree"], na.rm = TRUE)
range(sample_desc$importance[sample_desc$degree == "Bachelor's degree"], na.rm = TRUE)
range(sample_desc$importance[sample_desc$degree == "Bachelor's degree"], na.rm = TRUE)[2] - range(sample_desc$importance[sample_desc$degree == "Bachelor's degree"], na.rm = TRUE)[1]

importance_ba_yes <- mean(sample_desc$importance[sample_desc$prereg_experience == "yes" & sample_desc$degree == "Bachelor's degree"], na.rm = TRUE)
importance_ba_yes_sd <- sd(sample_desc$importance[sample_desc$prereg_experience == "yes" & sample_desc$degree == "Bachelor's degree"], na.rm = TRUE)
range(sample_desc$importance[sample_desc$prereg_experience == "yes" & sample_desc$degree == "Bachelor's degree"], na.rm = TRUE)
range(sample_desc$importance[sample_desc$prereg_experience == "yes" & sample_desc$degree == "Bachelor's degree"], na.rm = TRUE)[2] - range(sample_desc$importance[sample_desc$prereg_experience == "yes" & sample_desc$degree == "Bachelor's degree"], na.rm = TRUE)[1]

importance_ba_no <- mean(sample_desc$importance[sample_desc$prereg_experience == "no" & sample_desc$degree == "Bachelor's degree"], na.rm = TRUE)
importance_ba_no_sd <- sd(sample_desc$importance[sample_desc$prereg_experience == "no" & sample_desc$degree == "Bachelor's degree"], na.rm = TRUE)
range(sample_desc$importance[sample_desc$prereg_experience == "no" & sample_desc$degree == "Bachelor's degree"], na.rm = TRUE)
range(sample_desc$importance[sample_desc$prereg_experience == "no" & sample_desc$degree == "Bachelor's degree"], na.rm = TRUE)[2] - range(sample_desc$importance[sample_desc$prereg_experience == "no" & sample_desc$degree == "Bachelor's degree"], na.rm = TRUE)[1]

# Master's degree
mean(sample_desc$importance[sample_desc$degree == "Master's degree"], na.rm = TRUE)
sd(sample_desc$importance[sample_desc$degree == "Master's degree"], na.rm = TRUE)
range(sample_desc$importance[sample_desc$degree == "Master's degree"], na.rm = TRUE)
range(sample_desc$importance[sample_desc$degree == "Master's degree"], na.rm = TRUE)[2] - range(sample_desc$importance[sample_desc$degree == "Master's degree"], na.rm = TRUE)[1]

importance_ma_yes <- mean(sample_desc$importance[sample_desc$prereg_experience == "yes" & sample_desc$degree == "Master's degree"], na.rm = TRUE)
importance_ma_yes_sd <- sd(sample_desc$importance[sample_desc$prereg_experience == "yes" & sample_desc$degree == "Master's degree"], na.rm = TRUE)
range(sample_desc$importance[sample_desc$prereg_experience == "yes" & sample_desc$degree == "Master's degree"], na.rm = TRUE)
range(sample_desc$importance[sample_desc$prereg_experience == "yes" & sample_desc$degree == "Master's degree"], na.rm = TRUE)[2] - range(sample_desc$importance[sample_desc$prereg_experience == "yes" & sample_desc$degree == "Master's degree"], na.rm = TRUE)[1]

importance_ma_no <- mean(sample_desc$importance[sample_desc$prereg_experience == "no" & sample_desc$degree == "Master's degree"], na.rm = TRUE)
importance_ma_no_sd <- sd(sample_desc$importance[sample_desc$prereg_experience == "no" & sample_desc$degree == "Master's degree"], na.rm = TRUE)
range(sample_desc$importance[sample_desc$prereg_experience == "no" & sample_desc$degree == "Master's degree"], na.rm = TRUE)
range(sample_desc$importance[sample_desc$prereg_experience == "no" & sample_desc$degree == "Master's degree"], na.rm = TRUE)[2] - range(sample_desc$importance[sample_desc$prereg_experience == "no" & sample_desc$degree == "Master's degree"], na.rm = TRUE)[1]


# Doctoral degree
mean(sample_desc$importance[sample_desc$degree == "Doctoral degree"], na.rm = TRUE)
sd(sample_desc$importance[sample_desc$degree == "Doctoral degree"], na.rm = TRUE)
range(sample_desc$importance[sample_desc$degree == "Doctoral degree"], na.rm = TRUE)
range(sample_desc$importance[sample_desc$degree == "Doctoral degree"], na.rm = TRUE)[2] - range(sample_desc$importance[sample_desc$degree == "Doctoral degree"], na.rm = TRUE)[1]

importance_doc_yes <- mean(sample_desc$importance[sample_desc$prereg_experience == "yes" & sample_desc$degree == "Doctoral degree"], na.rm = TRUE)
importance_doc_yes_sd <- sd(sample_desc$importance[sample_desc$prereg_experience == "yes" & sample_desc$degree == "Doctoral degree"], na.rm = TRUE)
range(sample_desc$importance[sample_desc$prereg_experience == "yes" & sample_desc$degree == "Doctoral degree"], na.rm = TRUE)
range(sample_desc$importance[sample_desc$prereg_experience == "yes" & sample_desc$degree == "Doctoral degree"], na.rm = TRUE)[2] - range(sample_desc$importance[sample_desc$prereg_experience == "yes" & sample_desc$degree == "Doctoral degree"], na.rm = TRUE)[1]

importance_doc_no <- mean(sample_desc$importance[sample_desc$prereg_experience == "no" & sample_desc$degree == "Doctoral degree"], na.rm = TRUE)
importance_doc_no_sd <- sd(sample_desc$importance[sample_desc$prereg_experience == "no" & sample_desc$degree == "Doctoral degree"], na.rm = TRUE)
range(sample_desc$importance[sample_desc$prereg_experience == "no" & sample_desc$degree == "Doctoral degree"], na.rm = TRUE)
range(sample_desc$importance[sample_desc$prereg_experience == "no" & sample_desc$degree == "Doctoral degree"], na.rm = TRUE)[2] - range(sample_desc$importance[sample_desc$prereg_experience == "no" & sample_desc$degree == "Doctoral degree"], na.rm = TRUE)[1]


# Habilitation or full professorship or full professorship
mean(sample_desc$importance[sample_desc$degree == "Habilitation or full professorship"], na.rm = TRUE)
sd(sample_desc$importance[sample_desc$degree == "Habilitation or full professorship"], na.rm = TRUE)
range(sample_desc$importance[sample_desc$degree == "Habilitation or full professorship"], na.rm = TRUE)
range(sample_desc$importance[sample_desc$degree == "Habilitation or full professorship"], na.rm = TRUE)[2] - range(sample_desc$importance[sample_desc$degree == "Habilitation or full professorship"], na.rm = TRUE)[1]

importance_prof_yes <- mean(sample_desc$importance[sample_desc$prereg_experience == "yes" & sample_desc$degree == "Habilitation or full professorship"], na.rm = TRUE)
importance_prof_yes_sd <- sd(sample_desc$importance[sample_desc$prereg_experience == "yes" & sample_desc$degree == "Habilitation or full professorship"], na.rm = TRUE)
range(sample_desc$importance[sample_desc$prereg_experience == "yes" & sample_desc$degree == "Habilitation or full professorship"], na.rm = TRUE)
range(sample_desc$importance[sample_desc$prereg_experience == "yes" & sample_desc$degree == "Habilitation or full professorship"], na.rm = TRUE)[2] - range(sample_desc$importance[sample_desc$prereg_experience == "yes" & sample_desc$degree == "Habilitation or full professorship"], na.rm = TRUE)[1]

importance_prof_no <- mean(sample_desc$importance[sample_desc$prereg_experience == "no" & sample_desc$degree == "Habilitation or full professorship"], na.rm = TRUE)
importance_prof_no_sd <- sd(sample_desc$importance[sample_desc$prereg_experience == "no" & sample_desc$degree == "Habilitation or full professorship"], na.rm = TRUE)
range(sample_desc$importance[sample_desc$prereg_experience == "no" & sample_desc$degree == "Habilitation or full professorship"], na.rm = TRUE)
range(sample_desc$importance[sample_desc$prereg_experience == "no" & sample_desc$degree == "Habilitation or full professorship"], na.rm = TRUE)[2] - range(sample_desc$importance[sample_desc$prereg_experience == "no" & sample_desc$degree == "Habilitation or full professorship"], na.rm = TRUE)[1]


# ANOVA
shapiro.test(sample_desc$importance)
shapiro.test(sample_desc$importance[sample_desc$prereg_experience == "yes" & sample_desc$degree == "Bachelor's degree"])
shapiro.test(sample_desc$importance[sample_desc$prereg_experience == "no" & sample_desc$degree == "Bachelor's degree"])
shapiro.test(sample_desc$importance[sample_desc$prereg_experience == "yes" & sample_desc$degree == "Master's degree"])
shapiro.test(sample_desc$importance[sample_desc$prereg_experience == "no" & sample_desc$degree == "Master's degree"])
shapiro.test(sample_desc$importance[sample_desc$prereg_experience == "yes" & sample_desc$degree == "Doctoral degree"])
shapiro.test(sample_desc$importance[sample_desc$prereg_experience == "no" & sample_desc$degree == "Doctoral degree"])
shapiro.test(sample_desc$importance[sample_desc$prereg_experience == "yes" & sample_desc$degree == "Habilitation or full professorship"])
shapiro.test(sample_desc$importance[sample_desc$prereg_experience == "no" & sample_desc$degree == "Habilitation or full professorship"])

leveneTest(importance ~ degree, data = sample_desc[sample_desc$prereg_experience == "yes", ])
leveneTest(importance ~ degree, data = sample_desc[sample_desc$prereg_experience == "no", ])

# -> normality is violated, but since the sample is large, the test is likely robust
# -> variances are equal

anova_importance_desc_prereg_exp_yes <- aov_4(
        formula = importance ~ degree + (1|CASE),
        data = sample_desc[is.na(sample_desc$importance) == FALSE & sample_desc$prereg_experience == "yes", ])
anova_importance_desc_prereg_exp_yes

anova_importance_desc_prereg_exp_no <- aov_4(
        formula = importance ~ degree + (1|CASE),
        data = sample_desc[is.na(sample_desc$importance) == FALSE & sample_desc$prereg_experience == "no", ])
anova_importance_desc_prereg_exp_no
# -> There is a difference between academic groups and persons with/without prereg experience, so the parameters will be provided for each group


# Plot

# Combine data to one data frame
importance_data <- data.frame(matrix(ncol=0,nrow=8))
importance_data$degree <- c("Bachelor's degree", "Master's degree", "Doctoral degree", "Habilitation/Full professorship",
                            "Bachelor's degree", "Master's degree", "Doctoral degree", "Habilitation/Full professorship")
importance_data$degree <- factor(importance_data$degree,
                                 levels = c("Bachelor's degree", "Master's degree", "Doctoral degree", "Habilitation/Full professorship"),
                                 labels = c("Bachelor's degree", "Master's degree", "Doctoral degree", "Habilitation/Full professorship"))
importance_data$prereg_exp <- c("yes", "yes", "yes", "yes", "no", "no", "no", "no")
importance_data$prereg_exp <- factor(importance_data$prereg_exp,
                                     levels = c("no", "yes"),
                                     labels = c("no", "yes"))
importance_data$mean <- c(importance_ba_yes, importance_ma_yes, importance_doc_yes, importance_prof_yes, importance_ba_no, importance_ma_no, importance_doc_no, importance_prof_no)
importance_data$sd <- c(importance_ba_yes_sd, importance_ma_yes_sd, importance_doc_yes_sd, importance_prof_yes_sd, importance_ba_no_sd, importance_ma_no_sd, importance_doc_no_sd, importance_prof_no_sd)


colorblind  <- c("#E69F00", "#009E73")
windowsFonts(A = windowsFont("Times New Roman"))

importance_data %>%
        ggplot(aes(x = degree, y = mean, group = prereg_exp, color = prereg_exp)) +
        geom_line(size = 1.5) +
        geom_point(size = 5) +
        geom_errorbar(aes(ymin = mean - sd, ymax = mean + sd), width = 0.1, position = position_dodge(.1), color = "black") +
        theme_bw() +
        theme(axis.text.x = element_text(angle = 25, hjust = 1)) +
        scale_color_manual(values = colorblind, labels = c("no", "yes")) +
        theme(text = element_text(family = "A", size = 35), legend.position = "bottom", plot.title = element_text(face="bold")) +
        scale_x_discrete(breaks = c("Bachelor's degree", "Master's degree", "Doctoral degree", "Habilitation/Full professorship"),
                         labels = c("Bachelor's\ndegree", "Master's\ndegree", "Doctoral\ndegree", "Habilitation/\nprofessorship")) +
        scale_y_continuous(limits = c(-3.5, 3.5), breaks = seq(-3, 3, by = 1)) +
        labs(title = "A.",
             x = "Degree",
             y = "Importance") +
        guides(color = guide_legend("Preregistration experience"))


##############################################################################################

# Intention score: Intention to preregister studies in the near future

# Sample for descriptive reports

# Overall
mean(sample_desc$intention, na.rm = TRUE)
sd(sample_desc$intention, na.rm = TRUE)
range(sample_desc$intention, na.rm = TRUE)
range(sample_desc$intention, na.rm = TRUE)[2] - range(sample_desc$intention, na.rm = TRUE)[1]

# How many participants tend toward intending to preregister (intention > 0)
table(sample_desc$intention > 0) / length(sample_desc$intention[is.na(sample_desc$intention) == FALSE]) * 100

# With or without preregistration experience
mean(sample_desc$intention[sample_desc$prereg_experience == "yes"], na.rm = TRUE)
sd(sample_desc$intention[sample_desc$prereg_experience == "yes"], na.rm = TRUE)
range(sample_desc$intention[sample_desc$prereg_experience == "yes"], na.rm = TRUE)
range(sample_desc$intention[sample_desc$prereg_experience == "yes"], na.rm = TRUE)[2] - range(sample_desc$intention[sample_desc$prereg_experience == "yes"], na.rm = TRUE)[1]

mean(sample_desc$intention[sample_desc$prereg_experience == "no"], na.rm = TRUE)
sd(sample_desc$intention[sample_desc$prereg_experience == "no"], na.rm = TRUE)
range(sample_desc$intention[sample_desc$prereg_experience == "no"], na.rm = TRUE)
range(sample_desc$intention[sample_desc$prereg_experience == "no"], na.rm = TRUE)[2] - range(sample_desc$intention[sample_desc$prereg_experience == "no"], na.rm = TRUE)[1]


# Bachelor's degree
mean(sample_desc$intention[sample_desc$degree == "Bachelor's degree"], na.rm = TRUE)
sd(sample_desc$intention[sample_desc$degree == "Bachelor's degree"], na.rm = TRUE)
range(sample_desc$intention[sample_desc$degree == "Bachelor's degree"], na.rm = TRUE)
range(sample_desc$intention[sample_desc$degree == "Bachelor's degree"], na.rm = TRUE)[2] - range(sample_desc$intention[sample_desc$degree == "Bachelor's degree"], na.rm = TRUE)[1]

intention_ba_yes <- mean(sample_desc$intention[sample_desc$prereg_experience == "yes" & sample_desc$degree == "Bachelor's degree"], na.rm = TRUE)
intention_ba_yes_sd <- sd(sample_desc$intention[sample_desc$prereg_experience == "yes" & sample_desc$degree == "Bachelor's degree"], na.rm = TRUE)
range(sample_desc$intention[sample_desc$prereg_experience == "yes" & sample_desc$degree == "Bachelor's degree"], na.rm = TRUE)
range(sample_desc$intention[sample_desc$prereg_experience == "yes" & sample_desc$degree == "Bachelor's degree"], na.rm = TRUE)[2] - range(sample_desc$intention[sample_desc$prereg_experience == "yes" & sample_desc$degree == "Bachelor's degree"], na.rm = TRUE)[1]

intention_ba_no <- mean(sample_desc$intention[sample_desc$prereg_experience == "no" & sample_desc$degree == "Bachelor's degree"], na.rm = TRUE)
intention_ba_no_sd <- sd(sample_desc$intention[sample_desc$prereg_experience == "no" & sample_desc$degree == "Bachelor's degree"], na.rm = TRUE)
range(sample_desc$intention[sample_desc$prereg_experience == "no" & sample_desc$degree == "Bachelor's degree"], na.rm = TRUE)
range(sample_desc$intention[sample_desc$prereg_experience == "no" & sample_desc$degree == "Bachelor's degree"], na.rm = TRUE)[2] - range(sample_desc$intention[sample_desc$prereg_experience == "no" & sample_desc$degree == "Bachelor's degree"], na.rm = TRUE)[1]

# Master's degree
mean(sample_desc$intention[sample_desc$degree == "Master's degree"], na.rm = TRUE)
sd(sample_desc$intention[sample_desc$degree == "Master's degree"], na.rm = TRUE)
range(sample_desc$intention[sample_desc$degree == "Master's degree"], na.rm = TRUE)
range(sample_desc$intention[sample_desc$degree == "Master's degree"], na.rm = TRUE)[2] - range(sample_desc$intention[sample_desc$degree == "Master's degree"], na.rm = TRUE)[1]

intention_ma_yes <- mean(sample_desc$intention[sample_desc$prereg_experience == "yes" & sample_desc$degree == "Master's degree"], na.rm = TRUE)
intention_ma_yes_sd <- sd(sample_desc$intention[sample_desc$prereg_experience == "yes" & sample_desc$degree == "Master's degree"], na.rm = TRUE)
range(sample_desc$intention[sample_desc$prereg_experience == "yes" & sample_desc$degree == "Master's degree"], na.rm = TRUE)
range(sample_desc$intention[sample_desc$prereg_experience == "yes" & sample_desc$degree == "Master's degree"], na.rm = TRUE)[2] - range(sample_desc$intention[sample_desc$prereg_experience == "yes" & sample_desc$degree == "Master's degree"], na.rm = TRUE)[1]

intention_ma_no <- mean(sample_desc$intention[sample_desc$prereg_experience == "no" & sample_desc$degree == "Master's degree"], na.rm = TRUE)
intention_ma_no_sd <- sd(sample_desc$intention[sample_desc$prereg_experience == "no" & sample_desc$degree == "Master's degree"], na.rm = TRUE)
range(sample_desc$intention[sample_desc$prereg_experience == "no" & sample_desc$degree == "Master's degree"], na.rm = TRUE)
range(sample_desc$intention[sample_desc$prereg_experience == "no" & sample_desc$degree == "Master's degree"], na.rm = TRUE)[2] - range(sample_desc$intention[sample_desc$prereg_experience == "no" & sample_desc$degree == "Master's degree"], na.rm = TRUE)[1]


# Doctoral degree
mean(sample_desc$intention[sample_desc$degree == "Doctoral degree"], na.rm = TRUE)
sd(sample_desc$intention[sample_desc$degree == "Doctoral degree"], na.rm = TRUE)
range(sample_desc$intention[sample_desc$degree == "Doctoral degree"], na.rm = TRUE)
range(sample_desc$intention[sample_desc$degree == "Doctoral degree"], na.rm = TRUE)[2] - range(sample_desc$intention[sample_desc$degree == "Doctoral degree"], na.rm = TRUE)[1]

intention_doc_yes <- mean(sample_desc$intention[sample_desc$prereg_experience == "yes" & sample_desc$degree == "Doctoral degree"], na.rm = TRUE)
intention_doc_yes_sd <- sd(sample_desc$intention[sample_desc$prereg_experience == "yes" & sample_desc$degree == "Doctoral degree"], na.rm = TRUE)
range(sample_desc$intention[sample_desc$prereg_experience == "yes" & sample_desc$degree == "Doctoral degree"], na.rm = TRUE)
range(sample_desc$intention[sample_desc$prereg_experience == "yes" & sample_desc$degree == "Doctoral degree"], na.rm = TRUE)[2] - range(sample_desc$intention[sample_desc$prereg_experience == "yes" & sample_desc$degree == "Doctoral degree"], na.rm = TRUE)[1]

intention_doc_no <- mean(sample_desc$intention[sample_desc$prereg_experience == "no" & sample_desc$degree == "Doctoral degree"], na.rm = TRUE)
intention_doc_no_sd <- sd(sample_desc$intention[sample_desc$prereg_experience == "no" & sample_desc$degree == "Doctoral degree"], na.rm = TRUE)
range(sample_desc$intention[sample_desc$prereg_experience == "no" & sample_desc$degree == "Doctoral degree"], na.rm = TRUE)
range(sample_desc$intention[sample_desc$prereg_experience == "no" & sample_desc$degree == "Doctoral degree"], na.rm = TRUE)[2] - range(sample_desc$intention[sample_desc$prereg_experience == "no" & sample_desc$degree == "Doctoral degree"], na.rm = TRUE)[1]


# Habilitation or full professorship
mean(sample_desc$intention[sample_desc$degree == "Habilitation or full professorship"], na.rm = TRUE)
sd(sample_desc$intention[sample_desc$degree == "Habilitation or full professorship"], na.rm = TRUE)
range(sample_desc$intention[sample_desc$degree == "Habilitation or full professorship"], na.rm = TRUE)
range(sample_desc$intention[sample_desc$degree == "Habilitation or full professorship"], na.rm = TRUE)[2] - range(sample_desc$intention[sample_desc$degree == "Habilitation or full professorship"], na.rm = TRUE)[1]

intention_prof_yes <- mean(sample_desc$intention[sample_desc$prereg_experience == "yes" & sample_desc$degree == "Habilitation or full professorship"], na.rm = TRUE)
intention_prof_yes_sd <- sd(sample_desc$intention[sample_desc$prereg_experience == "yes" & sample_desc$degree == "Habilitation or full professorship"], na.rm = TRUE)
range(sample_desc$intention[sample_desc$prereg_experience == "yes" & sample_desc$degree == "Habilitation or full professorship"], na.rm = TRUE)
range(sample_desc$intention[sample_desc$prereg_experience == "yes" & sample_desc$degree == "Habilitation or full professorship"], na.rm = TRUE)[2] - range(sample_desc$intention[sample_desc$prereg_experience == "yes" & sample_desc$degree == "Habilitation or full professorship"], na.rm = TRUE)[1]

intention_prof_no <- mean(sample_desc$intention[sample_desc$prereg_experience == "no" & sample_desc$degree == "Habilitation or full professorship"], na.rm = TRUE)
intention_prof_no_sd <- sd(sample_desc$intention[sample_desc$prereg_experience == "no" & sample_desc$degree == "Habilitation or full professorship"], na.rm = TRUE)
range(sample_desc$intention[sample_desc$prereg_experience == "no" & sample_desc$degree == "Habilitation or full professorship"], na.rm = TRUE)
range(sample_desc$intention[sample_desc$prereg_experience == "no" & sample_desc$degree == "Habilitation or full professorship"], na.rm = TRUE)[2] - range(sample_desc$intention[sample_desc$prereg_experience == "no" & sample_desc$degree == "Habilitation or full professorship"], na.rm = TRUE)[1]


# ANOVA
shapiro.test(sample_desc$intention)
shapiro.test(sample_desc$intention[sample_desc$prereg_experience == "yes" & sample_desc$degree == "Bachelor's degree"])
shapiro.test(sample_desc$intention[sample_desc$prereg_experience == "no" & sample_desc$degree == "Bachelor's degree"])
shapiro.test(sample_desc$intention[sample_desc$prereg_experience == "yes" & sample_desc$degree == "Master's degree"])
shapiro.test(sample_desc$intention[sample_desc$prereg_experience == "no" & sample_desc$degree == "Master's degree"])
shapiro.test(sample_desc$intention[sample_desc$prereg_experience == "yes" & sample_desc$degree == "Doctoral degree"])
shapiro.test(sample_desc$intention[sample_desc$prereg_experience == "no" & sample_desc$degree == "Doctoral degree"])
shapiro.test(sample_desc$intention[sample_desc$prereg_experience == "yes" & sample_desc$degree == "Habilitation or full professorship"])
shapiro.test(sample_desc$intention[sample_desc$prereg_experience == "no" & sample_desc$degree == "Habilitation or full professorship"])

leveneTest(intention ~ degree, data = sample_desc[sample_desc$prereg_experience == "yes", ])
leveneTest(intention ~ degree, data = sample_desc[sample_desc$prereg_experience == "no", ])

# -> normality is violated, but since the sample is large, the test is likely robust
# -> variances differ between academic groups for participants without prereg experience, thus, a Brown-Forsythe test will be used instead of a normal ANOVA for this comparison

anova_intention_desc_prereg_exp_yes <- aov_4(
        formula = intention ~ degree + (1|CASE),
        data = sample_desc[is.na(sample_desc$importance) == FALSE & sample_desc$prereg_experience == "yes", ])
anova_intention_desc_prereg_exp_yes

bf_intention_desc_prereg_exp_no <- bf.test(intention ~ degree, 
                                           data = sample_desc[is.na(sample_desc$intention) == FALSE & sample_desc$prereg_experience == "no", ])
# -> There is a difference between academic groups and persons with/without prereg experience, so the parameters will be provided for each group


# Plot

# Combine data to one data frame
intention_data <- data.frame(matrix(ncol=0,nrow=8))
intention_data$degree <- c("Bachelor's degree", "Master's degree", "Doctoral degree", "Habilitation/Full professorship",
                            "Bachelor's degree", "Master's degree", "Doctoral degree", "Habilitation/Full professorship")
intention_data$degree <- factor(intention_data$degree,
                                 levels = c("Bachelor's degree", "Master's degree", "Doctoral degree", "Habilitation/Full professorship"),
                                 labels = c("Bachelor's degree", "Master's degree", "Doctoral degree", "Habilitation/Full professorship"))
intention_data$prereg_exp <- c("yes", "yes", "yes", "yes", "no", "no", "no", "no")
intention_data$prereg_exp <- factor(intention_data$prereg_exp,
                                     levels = c("no", "yes"),
                                     labels = c("no", "yes"))
intention_data$mean <- c(intention_ba_yes, intention_ma_yes, intention_doc_yes, intention_prof_yes, intention_ba_no, intention_ma_no, intention_doc_no, intention_prof_no)
intention_data$sd <- c(intention_ba_yes_sd, intention_ma_yes_sd, intention_doc_yes_sd, intention_prof_yes_sd, intention_ba_no_sd, intention_ma_no_sd, intention_doc_no_sd, intention_prof_no_sd)


colorblind  <- c("#E69F00", "#009E73")
windowsFonts(A = windowsFont("Times New Roman"))

intention_data %>%
        ggplot(aes(x = degree, y = mean, group = prereg_exp, color = prereg_exp)) +
        geom_line(size = 1.5) +
        geom_point(size = 5) +
        geom_errorbar(aes(ymin = mean - sd, ymax = mean + sd), width = 0.1, position = position_dodge(.1), color = "black") +
        theme_bw() +
        theme(axis.text.x = element_text(angle = 25, hjust = 1)) +
        scale_color_manual(values = colorblind, labels = c("no", "yes")) +
        theme(text = element_text(family = "A", size = 35), legend.position = "bottom", plot.title = element_text(face="bold")) +
        scale_x_discrete(breaks = c("Bachelor's degree", "Master's degree", "Doctoral degree", "Habilitation/Full professorship"),
                         labels = c("Bachelor's\ndegree", "Master's\ndegree", "Doctoral\ndegree", "Habilitation/\nprofessorship")) +
        scale_y_continuous(limits = c(-3.5, 3.5), breaks = seq(-3, 3, by = 1)) +
        labs(title = "B.",
             x = "Degree",
             y = "Intention") +
        guides(color = guide_legend("Preregistration experience"))


###############################################################################################
##################### DESCRIPTIVE REPORTS INCLUDING THE EXTENDED SAMPLE #######################
###############################################################################################

########################## DESCRIPTIVE ANALYSIS OF G-QUESTIONS ################################

# G-3: WHERE DID PARTICIPANTS LEARN ABOUT PREREGISTRATION

learned_labels <- c("Lecture at university",
                    "Project at university",
                    "Official event at workplace (e.g., colloquium, talk)",
                    "Supervisor",
                    "Informal conversation with colleagues/peers",
                    "I don't know.",
                    "I have not heard about preregistration before this survey.",
                    "Other")

# With preregistration experience
## Creating sum scores and label names
learned_sums <- c(sum(sample_desc$learned_lecture, na.rm = TRUE),
                  sum(sample_desc$learned_project, na.rm = TRUE),
                  sum(sample_desc$learned_work, na.rm = TRUE),
                  sum(sample_desc$learned_supervisor, na.rm = TRUE),
                  sum(sample_desc$learned_conversation, na.rm = TRUE),
                  sum(sample_desc$learned_dontknow, na.rm = TRUE),
                  sum(sample_desc$learned_neverheard, na.rm = TRUE),
                  sum(sample_desc$learned_other, na.rm = TRUE))

# Percentages
learned_sums <- learned_sums / length(sample_desc$CASE[is.na(sample_desc$learned) == FALSE & sample_desc$learned != 0]) * 100


# Combine to frequency table
learned_dataframe <- data.frame(learned_labels, learned_sums)


# Analysis of "other" comments

# Are there comments?
table(sample_desc$learned_other_comment)

# Code open text input
learned <- data.frame(sample_desc$CASE, sample_desc$prereg_experience, sample_desc$learned_other_comment)
learned$sample_desc.learned_other_comment <- as.character(learned$sample_desc.learned_other_comment)
learned <- learned[learned$sample_desc.learned_other_comment != "", ]
learned <- learned[sample(nrow(learned)),]
write_xlsx(learned, "./data/qualitative_analysis/sample_desc/learned.xlsx")
# After coding has been done, file gets read again
learned_coded <- readxl::read_excel("./data/qualitative_analysis/sample_desc/coded/learned_coded.xlsx")


# Create sum scores
learned_coded[5:12] %>%
        summarise_all(sum) %>%
        pivot_longer(cols = everything(),
                     names_to = "learned_labels",
                     values_to = "learned_sums") -> learned_other

# Percentages
learned_other$learned_sums <- learned_other$learned_sums / length(sample_desc$CASE[is.na(sample_desc$learned) == FALSE & sample_desc$learned != 0]) * 100


##############################################################################################

# G-4: TEMPLATE
# This question is only shown to participants with preregistration experience, this item was just used internally

## Label names
template_labels <- c("AsPredicted",
                     "OSF-Standard Pre-Data Collection Registration",
                     "Center for Open Science Preregistration Challenge Template (OSF)",
                     "van 't Veer & Giner-Sorolla (2016)",
                     "Replication Recipe (Brandt et al., 2013)",
                     "Psychological Research Preregistration-Quantitative (PRP-QUANT) Template",
                     "I don’t use templates.",
                     "I don’t know.",
                     "Other template")

## Count frequency in each category
template_sums <- table(sample_desc$template)
template_sums <- as.vector(template_sums)
# Percentages
template_sums <- template_sums / sum(template_sums) * 100


# Combine to frequency table
template_dataframe <- data.frame(template_labels, template_sums)


# Analysis of "other" comments

# Are there comments?
table(sample_desc$template_other_comment)

# Code open text input
template <- data.frame(sample_desc$CASE, sample_desc$template_other_comment)
template$sample_desc.template_other_comment <- as.character(template$sample_desc.template_other_comment)
template <- template[template$sample_desc.template_other_comment != "", ]
template <- template[sample(nrow(template)),]
write_xlsx(template, "./data/qualitative_analysis/sample_desc/template.xlsx") 
# After coding has been done, file gets read again
template_coded <- readxl::read_excel("./data/qualitative_analysis/sample_desc/coded/template_coded.xlsx")

# Create labels
template_labels <- colnames(template_coded[ , 5:(ncol(template_coded)-1)])

# Create sum scores
template_sums <- c(sum(template_coded$clinicaltrails),
                   sum(template_coded$SEERS),
                   sum(template_coded$custom),
                   sum(template_coded$university),
                   sum(template_coded$DRKS),
                   sum(template_coded$Prospero),
                   sum(template_coded$OSF),
                   sum(template_coded$depending_on_study),
                   sum(template_coded$Mertens_Krypotos_2019),
                   sum(template_coded$ASpredicted),
                   sum(template_coded$secondary_data_analysis))
# Percentages
template_sums <- template_sums / length(sample_desc$template[is.na(sample_desc$template) == FALSE]) * 100


# Combine to frequency table
template_dataframe_other <- data.frame(template_labels, template_sums)
template_combined <- rbind(template_dataframe, template_dataframe_other)


##############################################################################################

# G-5: Reason for the preferred template
# This question is only shown to participants with preregistration experience

# Create labels
template_reason_labels <- c("It is easy to use",
                            "It is time-efficient",
                            "It is comprehensive",
                            "It fits well with my research area",
                            "It is recommended by my supervisor",
                            "It is preferred by my co-authors/colleagues/peers",
                            "It is the only template I know",
                            "It was the first template I used",
                            "Other")


# Creating sum scores for each topic (how often was each topic indicated)
template_reason_sums <- c(sum(sample_desc$template_reason_easy, na.rm = TRUE),
                          sum(sample_desc$template_reason_efficient, na.rm = TRUE),
                          sum(sample_desc$template_reason_comprehensive, na.rm = TRUE),
                          sum(sample_desc$template_reason_fit, na.rm = TRUE),
                          sum(sample_desc$template_reason_supervisor, na.rm = TRUE),
                          sum(sample_desc$template_reason_coauthors, na.rm = TRUE),
                          sum(sample_desc$template_reason_only_known, na.rm = TRUE),
                          sum(sample_desc$template_reason_first, na.rm = TRUE),
                          sum(sample_desc$template_reason_other, na.rm = TRUE))
# Percentages
template_reason_sums <- template_reason_sums / length(sample_desc$CASE[sample_desc$prereg_experience == "yes" & is.na(sample_desc$template_reason) == FALSE & sample_desc$template_reason != 0]) * 100


# Combine to frequency table
template_reason_dataframe <- data.frame(template_reason_labels, template_reason_sums)


# Analysis of "other" comments

# Are there comments?
table(sample_desc$template_reason_other_comment)

# Code open text input
template_reason <- data.frame(sample_desc$CASE, sample_desc$template_reason_other_comment)
template_reason$sample_desc.template_reason_other_comment <- as.character(template_reason$sample_desc.template_reason_other_comment)
template_reason <- template_reason[template_reason$sample_desc.template_reason_other_comment != "", ]
template_reason <- template_reason[sample(nrow(template_reason)),]
write_xlsx(template_reason, "./data/qualitative_analysis/sample_desc/template_reason.xlsx")
# After coding has been done, file gets read again
template_reason_coded <- readxl::read_excel("./data/qualitative_analysis/sample_desc/coded/template_reason_coded.xlsx")

# Create labels
template_reason_labels <- colnames(template_reason_coded[ , 5:ncol(template_reason_coded)])

# Create sum scores
template_reason_sums <- c(sum(template_reason_coded$used_by_university),
                   sum(template_reason_coded$required_by_funding_agency),
                   sum(template_reason_coded$no_preference),
                   sum(template_reason_coded$aspredicted),
                   sum(template_reason_coded$no_use_of_templates),
                   sum(template_reason_coded$unaware_of_templates),
                   sum(template_reason_coded$depending_on_study),
                   sum(template_reason_coded$informal_standard),
                   sum(template_reason_coded$comprehensive))
# Percentages
template_reason_sums <- template_reason_sums / length(sample_desc$CASE[sample_desc$prereg_experience == "yes" & is.na(sample_desc$template_reason) == FALSE & sample_desc$template_reason != 0]) * 100


# Combine to frequency table
template_reason_dataframe_other <- data.frame(template_reason_labels, template_reason_sums)
template_reason_combined <- rbind(template_reason_dataframe, template_reason_dataframe_other)


##############################################################################################

# G-6: PLATFORM
# This question is only shown to participants with preregistration experience

## Creating sum scores and label names
platform_sums <- c(sum(sample_desc$platform_osf, na.rm = TRUE),
                   sum(sample_desc$platform_aspredicted, na.rm = TRUE),
                   sum(sample_desc$platform_zpid, na.rm = TRUE),
                   sum(sample_desc$platform_personal_web, na.rm = TRUE),
                   sum(sample_desc$platform_institutional_web, na.rm = TRUE),
                   sum(sample_desc$platform_offline, na.rm = TRUE),
                   sum(sample_desc$platform_other, na.rm = TRUE))
# Percentages
platform_sums <- platform_sums / length(sample_desc$CASE[sample_desc$prereg_experience == "yes" & is.na(sample_desc$platform) == FALSE & sample_desc$platform != 0]) * 100

platform_labels <- c("OSF",
                     "AsPredicted",
                     "PsychArchives (ZPID)",
                     "Personal website",
                     "Institutional website",
                     "Offline (e.g., I only share it with my co-authors or store it at my institution)",
                     "Other")

# Combine to frequency plot
platform_dataframe <- data.frame(platform_labels, platform_sums)


# Analysis of "other" comments

# Are there comments?
table(sample_desc$platform_other_comment)


# Code open text input
platform <- data.frame(sample_desc$CASE, sample_desc$platform_other_comment)
platform$sample_desc.platform_other_comment <- as.character(platform$sample_desc.platform_other_comment)
platform <- platform[platform$sample_desc.platform_other_comment != "", ]
platform <- platform[sample(nrow(platform)),]
write_xlsx(platform, "./data/qualitative_analysis/sample_desc/platform.xlsx")
# After coding has been done, file gets read again
platform_coded <- readxl::read_excel("./data/qualitative_analysis/sample_desc/coded/platform_coded.xlsx")


# Create labels
platform_labels <- colnames(platform_coded[ , 5:ncol(platform_coded)])

# Create sum scores
platform_sums <- c(sum(platform_coded$SREE_Registry),
                   sum(platform_coded$Github),
                   sum(platform_coded$upload_teacher),
                   sum(platform_coded$ClinicalTrials),
                   sum(platform_coded$Harvard_Dataverse),
                   sum(platform_coded$PROSPERO),
                   sum(platform_coded$DRKS),
                   sum(platform_coded$publish_protocol),
                   sum(platform_coded$data_umr),
                   sum(platform_coded$bioRxiv),
                   sum(platform_coded$ISRCTN))
# Percentages
platform_sums <- platform_sums / length(sample_desc$CASE[sample_desc$prereg_experience == "yes" & is.na(sample_desc$platform) == FALSE & sample_desc$platform != 0]) * 100


# Combine to frequency table
platform_dataframe_other <- data.frame(platform_labels, platform_sums)
platform_combined <- rbind(platform_dataframe, platform_dataframe_other)


##############################################################################################

# G-7: Important others

important_others_labels <- c("Co-authors",
                             "Supervisor",
                             "Editors",
                             "Peers/colleagues",
                             "Institute guidelines",
                             "Funding guidelines",
                             "None",
                             "Other")

# With preregistration experience

# Bachelor's degree
## Creating sum scores and label names
important_others_sums_bachelor_degree_prereg_experience_yes <- c(sum(sample_desc$important_others_coauthors[sample_desc$prereg_experience == "yes" & sample_desc$degree == "Bachelor's degree"], na.rm = TRUE),
                                  sum(sample_desc$important_others_supervisor[sample_desc$prereg_experience == "yes" & sample_desc$degree == "Bachelor's degree"], na.rm = TRUE),
                                  sum(sample_desc$important_others_editors[sample_desc$prereg_experience == "yes" & sample_desc$degree == "Bachelor's degree"], na.rm = TRUE),
                                  sum(sample_desc$important_others_peers[sample_desc$prereg_experience == "yes" & sample_desc$degree == "Bachelor's degree"], na.rm = TRUE),
                                  sum(sample_desc$important_others_institute[sample_desc$prereg_experience == "yes" & sample_desc$degree == "Bachelor's degree"], na.rm = TRUE),
                                  sum(sample_desc$important_others_funding[sample_desc$prereg_experience == "yes" & sample_desc$degree == "Bachelor's degree"], na.rm = TRUE),
                                  sum(sample_desc$important_other_none[sample_desc$prereg_experience == "yes" & sample_desc$degree == "Bachelor's degree"], na.rm = TRUE),
                                  sum(sample_desc$important_others_other[sample_desc$prereg_experience == "yes" & sample_desc$degree == "Bachelor's degree"], na.rm = TRUE))
# Percentages
important_others_sums_bachelor_degree_prereg_experience_yes <- important_others_sums_bachelor_degree_prereg_experience_yes / length(sample_desc$CASE[sample_desc$degree == "Bachelor's degree" & is.na(sample_desc$important_others) == FALSE & sample_desc$important_others != 0]) * 100

# Combine to frequency table
important_others_dataframe_bachelor_degree_prereg_experience_yes <- data.frame(important_others_labels, important_others_sums_bachelor_degree_prereg_experience_yes)


# Master's degree
## Creating sum scores and label names
important_others_sums_master_degree_prereg_experience_yes <- c(sum(sample_desc$important_others_coauthors[sample_desc$prereg_experience == "yes" & sample_desc$degree == "Master's degree"], na.rm = TRUE),
                               sum(sample_desc$important_others_supervisor[sample_desc$prereg_experience == "yes" & sample_desc$degree == "Master's degree"], na.rm = TRUE),
                               sum(sample_desc$important_others_editors[sample_desc$prereg_experience == "yes" & sample_desc$degree == "Master's degree"], na.rm = TRUE),
                               sum(sample_desc$important_others_peers[sample_desc$prereg_experience == "yes" & sample_desc$degree == "Master's degree"], na.rm = TRUE),
                               sum(sample_desc$important_others_institute[sample_desc$prereg_experience == "yes" & sample_desc$degree == "Master's degree"], na.rm = TRUE),
                               sum(sample_desc$important_others_funding[sample_desc$prereg_experience == "yes" & sample_desc$degree == "Master's degree"], na.rm = TRUE),
                               sum(sample_desc$important_other_none[sample_desc$prereg_experience == "yes" & sample_desc$degree == "Master's degree"], na.rm = TRUE),
                               sum(sample_desc$important_others_other[sample_desc$prereg_experience == "yes" & sample_desc$degree == "Master's degree"], na.rm = TRUE))
# Percentages
important_others_sums_master_degree_prereg_experience_yes <- important_others_sums_master_degree_prereg_experience_yes / length(sample_desc$CASE[sample_desc$degree == "Master's degree" & is.na(sample_desc$important_others) == FALSE & sample_desc$important_others != 0]) * 100

# Combine to frequency table
important_others_dataframe_master_degree_prereg_experience_yes <- data.frame(important_others_labels, important_others_sums_master_degree_prereg_experience_yes)


# Doctoral degree
## Creating sum scores and label names
important_others_sums_doctoral_degree_prereg_experience_yes <- c(sum(sample_desc$important_others_coauthors[sample_desc$prereg_experience == "yes" & sample_desc$degree == "Doctoral degree"], na.rm = TRUE),
                               sum(sample_desc$important_others_supervisor[sample_desc$prereg_experience == "yes" & sample_desc$degree == "Doctoral degree"], na.rm = TRUE),
                               sum(sample_desc$important_others_editors[sample_desc$prereg_experience == "yes" & sample_desc$degree == "Doctoral degree"], na.rm = TRUE),
                               sum(sample_desc$important_others_peers[sample_desc$prereg_experience == "yes" & sample_desc$degree == "Doctoral degree"], na.rm = TRUE),
                               sum(sample_desc$important_others_institute[sample_desc$prereg_experience == "yes" & sample_desc$degree == "Doctoral degree"], na.rm = TRUE),
                               sum(sample_desc$important_others_funding[sample_desc$prereg_experience == "yes" & sample_desc$degree == "Doctoral degree"], na.rm = TRUE),
                               sum(sample_desc$important_other_none[sample_desc$prereg_experience == "yes" & sample_desc$degree == "Doctoral degree"], na.rm = TRUE),
                               sum(sample_desc$important_others_other[sample_desc$prereg_experience == "yes" & sample_desc$degree == "Doctoral degree"], na.rm = TRUE))
# Percentages
important_others_sums_doctoral_degree_prereg_experience_yes <- important_others_sums_doctoral_degree_prereg_experience_yes / length(sample_desc$CASE[sample_desc$degree == "Doctoral degree" & is.na(sample_desc$important_others) == FALSE & sample_desc$important_others != 0]) * 100

# Combine to frequency table
important_others_dataframe_doctoral_degree_prereg_experience_yes <- data.frame(important_others_labels, important_others_sums_doctoral_degree_prereg_experience_yes)


# Habilitation or full professorship
## Creating sum scores and label names
important_others_sums_habilitation_prereg_experience_yes <- c(sum(sample_desc$important_others_coauthors[sample_desc$prereg_experience == "yes" & sample_desc$degree == "Habilitation or full professorship"], na.rm = TRUE),
                                   sum(sample_desc$important_others_supervisor[sample_desc$prereg_experience == "yes" & sample_desc$degree == "Habilitation or full professorship"], na.rm = TRUE),
                                   sum(sample_desc$important_others_editors[sample_desc$prereg_experience == "yes" & sample_desc$degree == "Habilitation or full professorship"], na.rm = TRUE),
                                   sum(sample_desc$important_others_peers[sample_desc$prereg_experience == "yes" & sample_desc$degree == "Habilitation or full professorship"], na.rm = TRUE),
                                   sum(sample_desc$important_others_institute[sample_desc$prereg_experience == "yes" & sample_desc$degree == "Habilitation or full professorship"], na.rm = TRUE),
                                   sum(sample_desc$important_others_funding[sample_desc$prereg_experience == "yes" & sample_desc$degree == "Habilitation or full professorship"], na.rm = TRUE),
                                   sum(sample_desc$important_other_none[sample_desc$prereg_experience == "yes" & sample_desc$degree == "Habilitation or full professorship"], na.rm = TRUE),
                                   sum(sample_desc$important_others_other[sample_desc$prereg_experience == "yes" & sample_desc$degree == "Habilitation or full professorship"], na.rm = TRUE))
# Percentages
important_others_sums_habilitation_prereg_experience_yes <- important_others_sums_habilitation_prereg_experience_yes / length(sample_desc$CASE[sample_desc$degree == "Habilitation or full professorship" & is.na(sample_desc$important_others) == FALSE & sample_desc$important_others != 0]) * 100

# Combine to frequency table
important_others_dataframe_habilitation_prereg_experience_yes <- data.frame(important_others_labels, important_others_sums_habilitation_prereg_experience_yes)


# Without preregistration experience

# Bachelor's degree
## Creating sum scores and label names
important_others_sums_bachelor_degree_prereg_experience_no <- c(sum(sample_desc$important_others_coauthors[sample_desc$prereg_experience == "no" & sample_desc$degree == "Bachelor's degree"], na.rm = TRUE),
                                                        sum(sample_desc$important_others_supervisor[sample_desc$prereg_experience == "no" & sample_desc$degree == "Bachelor's degree"], na.rm = TRUE),
                                                        sum(sample_desc$important_others_editors[sample_desc$prereg_experience == "no" & sample_desc$degree == "Bachelor's degree"], na.rm = TRUE),
                                                        sum(sample_desc$important_others_peers[sample_desc$prereg_experience == "no" & sample_desc$degree == "Bachelor's degree"], na.rm = TRUE),
                                                        sum(sample_desc$important_others_institute[sample_desc$prereg_experience == "no" & sample_desc$degree == "Bachelor's degree"], na.rm = TRUE),
                                                        sum(sample_desc$important_others_funding[sample_desc$prereg_experience == "no" & sample_desc$degree == "Bachelor's degree"], na.rm = TRUE),
                                                        sum(sample_desc$important_other_none[sample_desc$prereg_experience == "no" & sample_desc$degree == "Bachelor's degree"], na.rm = TRUE),
                                                        sum(sample_desc$important_others_other[sample_desc$prereg_experience == "no" & sample_desc$degree == "Bachelor's degree"], na.rm = TRUE))
# Percentages
important_others_sums_bachelor_degree_prereg_experience_no <- important_others_sums_bachelor_degree_prereg_experience_no / length(sample_desc$CASE[sample_desc$degree == "Bachelor's degree" & is.na(sample_desc$important_others) == FALSE & sample_desc$important_others != 0]) * 100

# Combine to frequency table
important_others_dataframe_bachelor_degree_prereg_experience_no <- data.frame(important_others_labels, important_others_sums_bachelor_degree_prereg_experience_no)


# Master's degree
## Creating sum scores and label names
important_others_sums_master_degree_prereg_experience_no <- c(sum(sample_desc$important_others_coauthors[sample_desc$prereg_experience == "no" & sample_desc$degree == "Master's degree"], na.rm = TRUE),
                                                     sum(sample_desc$important_others_supervisor[sample_desc$prereg_experience == "no" & sample_desc$degree == "Master's degree"], na.rm = TRUE),
                                                     sum(sample_desc$important_others_editors[sample_desc$prereg_experience == "no" & sample_desc$degree == "Master's degree"], na.rm = TRUE),
                                                     sum(sample_desc$important_others_peers[sample_desc$prereg_experience == "no" & sample_desc$degree == "Master's degree"], na.rm = TRUE),
                                                     sum(sample_desc$important_others_institute[sample_desc$prereg_experience == "no" & sample_desc$degree == "Master's degree"], na.rm = TRUE),
                                                     sum(sample_desc$important_others_funding[sample_desc$prereg_experience == "no" & sample_desc$degree == "Master's degree"], na.rm = TRUE),
                                                     sum(sample_desc$important_other_none[sample_desc$prereg_experience == "no" & sample_desc$degree == "Master's degree"], na.rm = TRUE),
                                                     sum(sample_desc$important_others_other[sample_desc$prereg_experience == "no" & sample_desc$degree == "Master's degree"], na.rm = TRUE))
# Percentages
important_others_sums_master_degree_prereg_experience_no <- important_others_sums_master_degree_prereg_experience_no / length(sample_desc$CASE[sample_desc$degree == "Master's degree" & is.na(sample_desc$important_others) == FALSE & sample_desc$important_others != 0]) * 100

# Combine to frequency table
important_others_dataframe_master_degree_prereg_experience_no <- data.frame(important_others_labels, important_others_sums_master_degree_prereg_experience_no)


# Doctoral degree
## Creating sum scores and label names
important_others_sums_doctoral_degree_prereg_experience_no <- c(sum(sample_desc$important_others_coauthors[sample_desc$prereg_experience == "no" & sample_desc$degree == "Doctoral degree"], na.rm = TRUE),
                                                         sum(sample_desc$important_others_supervisor[sample_desc$prereg_experience == "no" & sample_desc$degree == "Doctoral degree"], na.rm = TRUE),
                                                         sum(sample_desc$important_others_editors[sample_desc$prereg_experience == "no" & sample_desc$degree == "Doctoral degree"], na.rm = TRUE),
                                                         sum(sample_desc$important_others_peers[sample_desc$prereg_experience == "no" & sample_desc$degree == "Doctoral degree"], na.rm = TRUE),
                                                         sum(sample_desc$important_others_institute[sample_desc$prereg_experience == "no" & sample_desc$degree == "Doctoral degree"], na.rm = TRUE),
                                                         sum(sample_desc$important_others_funding[sample_desc$prereg_experience == "no" & sample_desc$degree == "Doctoral degree"], na.rm = TRUE),
                                                         sum(sample_desc$important_other_none[sample_desc$prereg_experience == "no" & sample_desc$degree == "Doctoral degree"], na.rm = TRUE),
                                                         sum(sample_desc$important_others_other[sample_desc$prereg_experience == "no" & sample_desc$degree == "Doctoral degree"], na.rm = TRUE))
# Percentages
important_others_sums_doctoral_degree_prereg_experience_no <- important_others_sums_doctoral_degree_prereg_experience_no / length(sample_desc$CASE[sample_desc$degree == "Doctoral degree" & is.na(sample_desc$important_others) == FALSE & sample_desc$important_others != 0]) * 100

# Combine to frequency table
important_others_dataframe_doctoral_degree_prereg_experience_no <- data.frame(important_others_labels, important_others_sums_doctoral_degree_prereg_experience_no)


# Habilitation or full professorship
## Creating sum scores and label names
important_others_sums_habilitation_prereg_experience_no <- c(sum(sample_desc$important_others_coauthors[sample_desc$prereg_experience == "no" & sample_desc$degree == "Habilitation or full professorship"], na.rm = TRUE),
                                                      sum(sample_desc$important_others_supervisor[sample_desc$prereg_experience == "no" & sample_desc$degree == "Habilitation or full professorship"], na.rm = TRUE),
                                                      sum(sample_desc$important_others_editors[sample_desc$prereg_experience == "no" & sample_desc$degree == "Habilitation or full professorship"], na.rm = TRUE),
                                                      sum(sample_desc$important_others_peers[sample_desc$prereg_experience == "no" & sample_desc$degree == "Habilitation or full professorship"], na.rm = TRUE),
                                                      sum(sample_desc$important_others_institute[sample_desc$prereg_experience == "no" & sample_desc$degree == "Habilitation or full professorship"], na.rm = TRUE),
                                                      sum(sample_desc$important_others_funding[sample_desc$prereg_experience == "no" & sample_desc$degree == "Habilitation or full professorship"], na.rm = TRUE),
                                                      sum(sample_desc$important_other_none[sample_desc$prereg_experience == "no" & sample_desc$degree == "Habilitation or full professorship"], na.rm = TRUE),
                                                      sum(sample_desc$important_others_other[sample_desc$prereg_experience == "no" & sample_desc$degree == "Habilitation or full professorship"], na.rm = TRUE))
# Percentages
important_others_sums_habilitation_prereg_experience_no <- important_others_sums_habilitation_prereg_experience_no / length(sample_desc$CASE[sample_desc$degree == "Habilitation or full professorship" & is.na(sample_desc$important_others) == FALSE & sample_desc$important_others != 0]) * 100

# Combine to frequency table
important_others_dataframe_habilitation_prereg_experience_no <- data.frame(important_others_labels, important_others_sums_habilitation_prereg_experience_no)


# Plot

# Bachelor's degree
important_others_bachelor <- data.frame(matrix(nrow = 16, ncol = 0))
important_others_bachelor$important_others <- c(important_others_dataframe_bachelor_degree_prereg_experience_yes$important_others_labels, important_others_dataframe_bachelor_degree_prereg_experience_no$important_others_labels)
important_others_bachelor$prereg_exp <- c("yes", "yes", "yes", "yes", "yes", "yes", "yes", "yes", "no", "no", "no", "no", "no", "no", "no", "no")
important_others_bachelor$percentage <- c(important_others_dataframe_bachelor_degree_prereg_experience_yes$important_others_sums_bachelor_degree_prereg_experience_yes, important_others_dataframe_bachelor_degree_prereg_experience_no$important_others_sums_bachelor_degree_prereg_experience_no)

colorblind  <- c("#E69F00", "#009E73")
windowsFonts(A = windowsFont("Times New Roman"))

important_others_bachelor %>%
        ggplot(aes(x = reorder(important_others, -percentage), y = percentage, fill = prereg_exp)) +
        geom_bar(stat = "identity", position = "stack") + geom_text(aes(label = paste(scales::percent(after_stat(y)/100, accuracy = 0.01),"\n(", c(sum(sample_desc$important_others_coauthors[sample_desc$degree == "Bachelor's degree"], na.rm = TRUE), sum(sample_desc$important_others_editors[sample_desc$degree == "Bachelor's degree"], na.rm = TRUE), sum(sample_desc$important_others_funding[sample_desc$degree == "Bachelor's degree"], na.rm = TRUE), sum(sample_desc$important_others_institute[sample_desc$degree == "Bachelor's degree"], na.rm = TRUE), sum(sample_desc$important_other_none[sample_desc$degree == "Bachelor's degree"], na.rm = TRUE), sum(sample_desc$important_others_other[sample_desc$degree == "Bachelor's degree"], na.rm = TRUE), sum(sample_desc$important_others_peers[sample_desc$degree == "Bachelor's degree"], na.rm = TRUE), sum(sample_desc$important_others_supervisor[sample_desc$degree == "Bachelor's degree"], na.rm = TRUE)), ")"), group = important_others), stat = 'summary', fun = sum, vjust = -0.2, family = "serif", size = 8) +
        theme_bw() +
        theme(axis.text.x = element_text(angle = 45, hjust = 1)) +
        scale_fill_manual(values = colorblind, labels = c("no", "yes")) +
        theme(text = element_text(family = "A", size = 35), legend.position = "bottom", plot.title = element_text(face="bold")) +
        labs(title = "A. Bachelor's degree (47 responses)",
             x = "Others",
             y = "Proportion") +
        guides(fill = guide_legend("Preregistration experience")) +
        scale_y_continuous(limits = c(0, 80), labels = function(x) paste0(x, "%"))


# Master's degree
important_others_master <- data.frame(matrix(nrow = 16, ncol = 0))
important_others_master$important_others <- c(important_others_dataframe_master_degree_prereg_experience_yes$important_others_labels, important_others_dataframe_master_degree_prereg_experience_no$important_others_labels)
important_others_master$prereg_exp <- c("yes", "yes", "yes", "yes", "yes", "yes", "yes", "yes", "no", "no", "no", "no", "no", "no", "no", "no")
important_others_master$percentage <- c(important_others_dataframe_master_degree_prereg_experience_yes$important_others_sums_master_degree_prereg_experience_yes, important_others_dataframe_master_degree_prereg_experience_no$important_others_sums_master_degree_prereg_experience_no)

colorblind  <- c("#E69F00", "#009E73")
windowsFonts(A = windowsFont("Times New Roman"))

important_others_master %>%
  ggplot(aes(x = reorder(important_others, -percentage), y = percentage, fill = prereg_exp)) +
  geom_bar(stat = "identity", position = "stack") + geom_text(aes(label = paste(scales::percent(after_stat(y)/100, accuracy = 0.01),"\n(", c(sum(sample_desc$important_others_coauthors[sample_desc$degree == "Master's degree"], na.rm = TRUE), sum(sample_desc$important_others_editors[sample_desc$degree == "Master's degree"], na.rm = TRUE), sum(sample_desc$important_others_funding[sample_desc$degree == "Master's degree"], na.rm = TRUE), sum(sample_desc$important_others_institute[sample_desc$degree == "Master's degree"], na.rm = TRUE), sum(sample_desc$important_other_none[sample_desc$degree == "Master's degree"], na.rm = TRUE), sum(sample_desc$important_others_other[sample_desc$degree == "Master's degree"], na.rm = TRUE), sum(sample_desc$important_others_peers[sample_desc$degree == "Master's degree"], na.rm = TRUE), sum(sample_desc$important_others_supervisor[sample_desc$degree == "Master's degree"], na.rm = TRUE)), ")"), group = important_others), stat = 'summary', fun = sum, vjust = -0.2, family = "serif", size = 8) +
  theme_bw() +
  theme(axis.text.x = element_text(angle = 45, hjust = 1)) +
  scale_fill_manual(values = colorblind, labels = c("no", "yes")) +
  theme(text = element_text(family = "A", size = 35), legend.position = "bottom", plot.title = element_text(face="bold")) +
  labs(title = "B. Master's degree (104 responses)",
       x = "Others",
       y = "Proportion") +
  guides(fill = guide_legend("Preregistration experience")) +
  scale_y_continuous(limits = c(0, 80), labels = function(x) paste0(x, "%"))


# Doctoral degree
important_others_doctoral <- data.frame(matrix(nrow = 16, ncol = 0))
important_others_doctoral$important_others <- c(important_others_dataframe_doctoral_degree_prereg_experience_yes$important_others_labels, important_others_dataframe_doctoral_degree_prereg_experience_no$important_others_labels)
important_others_doctoral$prereg_exp <- c("yes", "yes", "yes", "yes", "yes", "yes", "yes", "yes", "no", "no", "no", "no", "no", "no", "no", "no")
important_others_doctoral$percentage <- c(important_others_dataframe_doctoral_degree_prereg_experience_yes$important_others_sums_doctoral_degree_prereg_experience_yes, important_others_dataframe_doctoral_degree_prereg_experience_no$important_others_sums_doctoral_degree_prereg_experience_no)

colorblind  <- c("#E69F00", "#009E73")
windowsFonts(A = windowsFont("Times New Roman"))

important_others_doctoral %>%
  ggplot(aes(x = reorder(important_others, -percentage), y = percentage, fill = prereg_exp)) +
  geom_bar(stat = "identity", position = "stack") + geom_text(aes(label = paste(scales::percent(after_stat(y)/100, accuracy = 0.01),"\n(", c(sum(sample_desc$important_others_coauthors[sample_desc$degree == "Doctoral degree"], na.rm = TRUE), sum(sample_desc$important_others_editors[sample_desc$degree == "Doctoral degree"], na.rm = TRUE), sum(sample_desc$important_others_funding[sample_desc$degree == "Doctoral degree"], na.rm = TRUE), sum(sample_desc$important_others_institute[sample_desc$degree == "Doctoral degree"], na.rm = TRUE), sum(sample_desc$important_other_none[sample_desc$degree == "Doctoral degree"], na.rm = TRUE), sum(sample_desc$important_others_other[sample_desc$degree == "Doctoral degree"], na.rm = TRUE), sum(sample_desc$important_others_peers[sample_desc$degree == "Doctoral degree"], na.rm = TRUE), sum(sample_desc$important_others_supervisor[sample_desc$degree == "Doctoral degree"], na.rm = TRUE)), ")"), group = important_others), stat = 'summary', fun = sum, vjust = -0.2, family = "serif", size = 8) +
  theme_bw() +
  theme(axis.text.x = element_text(angle = 45, hjust = 1)) +
  scale_fill_manual(values = colorblind, labels = c("no", "yes")) +
  theme(text = element_text(family = "A", size = 35), legend.position = "bottom", plot.title = element_text(face="bold")) +
  labs(title = "C. Doctoral degree (113 responses)",
       x = "Others",
       y = "Proportion") +
  guides(fill = guide_legend("Preregistration experience")) +
  scale_y_continuous(limits = c(0, 80), labels = function(x) paste0(x, "%"))


# Habilitation/professorship
important_others_habilitation <- data.frame(matrix(nrow = 16, ncol = 0))
important_others_habilitation$important_others <- c(important_others_dataframe_habilitation_prereg_experience_yes$important_others_labels, important_others_dataframe_habilitation_prereg_experience_no$important_others_labels)
important_others_habilitation$prereg_exp <- c("yes", "yes", "yes", "yes", "yes", "yes", "yes", "yes", "no", "no", "no", "no", "no", "no", "no", "no")
important_others_habilitation$percentage <- c(important_others_dataframe_habilitation_prereg_experience_yes$important_others_sums_habilitation_prereg_experience_yes, important_others_dataframe_habilitation_prereg_experience_no$important_others_sums_habilitation_prereg_experience_no)

colorblind  <- c("#E69F00", "#009E73")
windowsFonts(A = windowsFont("Times New Roman"))

important_others_habilitation %>%
  ggplot(aes(x = reorder(important_others, -percentage), y = percentage, fill = prereg_exp)) +
  geom_bar(stat = "identity", position = "stack") + geom_text(aes(label = paste(scales::percent(after_stat(y)/100, accuracy = 0.01),"\n(", c(sum(sample_desc$important_others_coauthors[sample_desc$degree == "Habilitation or full professorship"], na.rm = TRUE), sum(sample_desc$important_others_editors[sample_desc$degree == "Habilitation or full professorship"], na.rm = TRUE), sum(sample_desc$important_others_funding[sample_desc$degree == "Habilitation or full professorship"], na.rm = TRUE), sum(sample_desc$important_others_institute[sample_desc$degree == "Habilitation or full professorship"], na.rm = TRUE), sum(sample_desc$important_other_none[sample_desc$degree == "Habilitation or full professorship"], na.rm = TRUE), sum(sample_desc$important_others_other[sample_desc$degree == "Habilitation or full professorship"], na.rm = TRUE), sum(sample_desc$important_others_peers[sample_desc$degree == "Habilitation or full professorship"], na.rm = TRUE), sum(sample_desc$important_others_supervisor[sample_desc$degree == "Habilitation or full professorship"], na.rm = TRUE)), ")"), group = important_others), stat = 'summary', fun = sum, vjust = -0.2, family = "serif", size = 8) +
  theme_bw() +
  theme(axis.text.x = element_text(angle = 45, hjust = 1)) +
  scale_fill_manual(values = colorblind, labels = c("no", "yes")) +
  theme(text = element_text(family = "A", size = 35), legend.position = "bottom", plot.title = element_text(face="bold")) +
  labs(title = "D. Habil. / prof. (65 responses)",
       x = "Others",
       y = "Proportion") +
  guides(fill = guide_legend("Preregistration experience")) +
  scale_y_continuous(limits = c(0, 80), labels = function(x) paste0(x, "%"))


# Analysis of "other" comments (overall)

# Are there comments?
table(sample_desc$important_others_other_comment)

# Code open text input
important_others <- data.frame(sample_desc$CASE, sample_desc$prereg_experience, sample_desc$important_others_other_comment)
important_others$sample_desc.important_others_other_comment <- as.character(important_others$sample_desc.important_others_other_comment)
important_others <- important_others[important_others$sample_desc.important_others_other_comment != "", ]
important_others <- important_others[sample(nrow(important_others)),]
write_xlsx(important_others, "./data/qualitative_analysis/sample_desc/important_others.xlsx")
# After coding has been done, file gets read again
important_others_coded <- readxl::read_excel("./data/qualitative_analysis/sample_desc/coded/important_others_coded.xlsx")

# Create sum scores
important_others_coded[5:13] %>%
        summarise_all(sum) %>%
        pivot_longer(cols = everything(),
                     names_to = "important_others_labels",
                     values_to = "important_others_sums") -> important_others_sums


# Percentages
important_others_sums$important_others_sums <- important_others_sums$important_others_sums / length(sample_desc$CASE[is.na(sample_desc$important_others) == FALSE & sample_desc$important_others != 0]) * 100
important_others_sums$important_others_sums <- round(important_others_sums$important_others_sums, 2)


##############################################################################################

# G-8: READING PR

# Percentage of participants that indicated each category
reading_overall <- as.data.frame(table(sample_desc$reading_PR) / length(sample_desc$CASE[is.na(sample_desc$reading_PR) == FALSE]) * 100)

# With or without preregistration experience -> compared to all answers of participants with/without prereg exp
reading_prereg_yes_compare <- as.data.frame(table(sample_desc$reading_PR[sample_desc$prereg_experience == "yes"]) / length(sample_desc$CASE[is.na(sample_desc$reading_PR) == FALSE & sample_desc$prereg_experience == "yes"]) * 100)

reading_prereg_no_compare <- as.data.frame(table(sample_desc$reading_PR[sample_desc$prereg_experience == "no"]) / length(sample_desc$CASE[is.na(sample_desc$reading_PR) == FALSE & sample_desc$prereg_experience == "no"]) * 100)

# With or without preregistration experience -> compared to all answers
reading_prereg_yes <- as.data.frame(table(sample_desc$reading_PR[sample_desc$prereg_experience == "yes"]) / length(sample_desc$CASE[is.na(sample_desc$reading_PR) == FALSE]) * 100)
reading_prereg_yes$prereg_exp <- c("yes", "yes", "yes", "yes", "yes")

reading_prereg_no <- as.data.frame(table(sample_desc$reading_PR[sample_desc$prereg_experience == "no"]) / length(sample_desc$CASE[is.na(sample_desc$reading_PR) == FALSE]) * 100)
reading_prereg_no$prereg_exp <- c("no", "no", "no", "no", "no")

reading_data <- rbind(reading_prereg_yes, reading_prereg_no)


# Plot
colorblind  <- c("#E69F00", "#009E73")
windowsFonts(A = windowsFont("Times New Roman"))

reading_data %>%
        ggplot(aes(x = Var1, y = Freq, fill = prereg_exp)) +
        geom_bar(stat = "identity", position = "stack") + geom_text(aes(label = paste(scales::percent(after_stat(y)/100, accuracy = 0.01)," (", table(sample_desc$reading_PR), ")"), group = Var1), stat = 'summary', fun = sum, vjust = -1, family = "serif", size = 8) +
        theme_bw() +
        theme(axis.text.x = element_text(angle = 45, hjust = 1)) +
        scale_fill_manual(values = colorblind, labels = c("no", "yes")) +
        theme(text = element_text(family = "A", size = 30), legend.position = "bottom", plot.title = element_text(face="bold", size = 35)) +
        labs(title = "\"When you read a paper describing a study that was preregistered -\ndo you read the corresponding preregistration?\" (328 responses)",
             x = "", y = "Proportion") +
        guides(fill = guide_legend("Preregistration experience")) +
        scale_x_discrete(breaks = c("Always", "Most of the time", "Rarely", "Never", "Can't recall reading a paper that was preregistered."),
                         labels = c("Always", "Most of the time", "Rarely", "Never", "Can't recall reading\na paper that was\npreregistered.")) +
        scale_y_continuous(limits = c(0, 45), labels = function(x) paste0(x, "%"))


##############################################################################################

# G-9a: Positive consequences of mandatory preregistration

# Code open text input
positive_consequences <- data.frame(sample_desc$CASE, sample_desc$prereg_experience, sample_desc$positive_consequences)
positive_consequences$sample_desc.positive_consequences <- as.character(positive_consequences$sample_desc.positive_consequences)
positive_consequences <- positive_consequences[positive_consequences$sample_desc.positive_consequences != "", ]
positive_consequences <- positive_consequences[sample(nrow(positive_consequences)),]
write_xlsx(positive_consequences, "./data/qualitative_analysis/sample_desc/positive_consequences.xlsx")
# After coding has been done, file gets read again
positive_consequences_coded <- readxl::read_excel("./data/qualitative_analysis/sample_desc/coded/positive_consequences_coded.xlsx")

# Create labels
positive_consequences_labels <- colnames(positive_consequences_coded[ , 6:ncol(positive_consequences_coded)])


# Create sum scores
positive_consequences_coded %>%
        summarise(across(6:ncol(positive_consequences_coded), sum)) %>%
        unlist() %>%
        as.vector() -> positive_consequences_sums

positive_consequences_coded %>%
        filter(sample_desc.prereg_experience == "yes") %>% 
        summarise(across(6:ncol(positive_consequences_coded), sum)) %>%
        unlist() %>%
        as.vector() -> positive_consequences_sums_prereg_exp_yes

positive_consequences_coded %>%
        filter(sample_desc.prereg_experience == "no") %>% 
        summarise(across(6:ncol(positive_consequences_coded), sum)) %>%
        unlist() %>%
        as.vector() -> positive_consequences_sums_prereg_exp_no

# Percentages
positive_consequences_sums <- positive_consequences_sums / length(sample_desc$CASE[sample_desc$positive_consequences != ""]) * 100
positive_consequences_sums_prereg_exp_yes <- positive_consequences_sums_prereg_exp_yes / length(sample_desc$CASE[sample_desc$positive_consequences != "" & sample_desc$prereg_experience == "yes"]) * 100
positive_consequences_sums_prereg_exp_no <- positive_consequences_sums_prereg_exp_no / length(sample_desc$CASE[sample_desc$positive_consequences != "" & sample_desc$prereg_experience == "no"]) * 100

# Combine to frequency table
positive_consequences_dataframe <- data.frame(positive_consequences_labels, positive_consequences_sums, positive_consequences_sums_prereg_exp_yes, positive_consequences_sums_prereg_exp_no)


##############################################################################################

# G-9b: Negative consequences of mandatory preregistration

# Code open text input
negative_consequences <- data.frame(sample_desc$CASE, sample_desc$prereg_experience, sample_desc$negative_consequences)
negative_consequences$sample_desc.negative_consequences <- as.character(negative_consequences$sample_desc.negative_consequences)
negative_consequences <- negative_consequences[negative_consequences$sample_desc.negative_consequences != "", ]
negative_consequences <- negative_consequences[sample(nrow(negative_consequences)),]
write_xlsx(negative_consequences, "./data/qualitative_analysis/sample_desc/negative_consequences.xlsx")
# After coding has been done, file gets read again
negative_consequences_coded <- readxl::read_excel("./data/qualitative_analysis/sample_desc/coded/negative_consequences_coded.xlsx")


# Create labels
negative_consequences_labels <- colnames(negative_consequences_coded[ , 6:ncol(negative_consequences_coded)])


# Create sum scores
negative_consequences_coded %>%
        summarise(across(6:ncol(negative_consequences_coded), sum)) %>%
        unlist() %>%
        as.vector() -> negative_consequences_sums

negative_consequences_coded %>%
        filter(sample_desc.prereg_experience == "yes") %>% 
        summarise(across(6:ncol(negative_consequences_coded), sum)) %>%
        unlist() %>%
        as.vector() -> negative_consequences_sums_prereg_exp_yes

negative_consequences_coded %>%
        filter(sample_desc.prereg_experience == "no") %>% 
        summarise(across(6:ncol(negative_consequences_coded), sum)) %>%
        unlist() %>%
        as.vector() -> negative_consequences_sums_prereg_exp_no

# Percentages
negative_consequences_sums <- negative_consequences_sums / length(sample_desc$CASE[sample_desc$negative_consequences != ""]) * 100
negative_consequences_sums_prereg_exp_yes <- negative_consequences_sums_prereg_exp_yes / length(sample_desc$CASE[sample_desc$negative_consequences != "" & sample_desc$prereg_experience == "yes"]) * 100
negative_consequences_sums_prereg_exp_no <- negative_consequences_sums_prereg_exp_no / length(sample_desc$CASE[sample_desc$negative_consequences != "" & sample_desc$prereg_experience == "no"]) * 100

# Combine to frequency table
negative_consequences_dataframe <- data.frame(negative_consequences_labels, negative_consequences_sums, negative_consequences_sums_prereg_exp_yes, negative_consequences_sums_prereg_exp_no)


########################## DESCRIPTIVE ANALYSIS OF M- and O-QUESTIONS ########################

# M-11: First motivation to preregister
# This question is only shown to participants with preregistration experience

## Creating sum scores and label names
first_motivation_sums <- c(sum(sample_desc$first_motivation_project, na.rm = TRUE),
                           sum(sample_desc$first_motivation_peers, na.rm = TRUE),
                           sum(sample_desc$first_motivation_coauthors, na.rm = TRUE),
                           sum(sample_desc$first_motivation_supervisor, na.rm = TRUE),
                           sum(sample_desc$first_motivation_funding, na.rm = TRUE),
                           sum(sample_desc$first_motivation_self, na.rm = TRUE),
                           sum(sample_desc$first_motivation_other, na.rm = TRUE))
# Percentages
first_motivation_sums <- first_motivation_sums / length(sample_desc$CASE[sample_desc$prereg_experience == "yes" & is.na(sample_desc$first_motivation) == FALSE & sample_desc$first_motivation != 0]) * 100

first_motivation_labels <- c("Preregistration was mandatory for a project",
                             "Informal conversation with colleagues/peers",
                             "Recommendation of co-authors for a specific project",
                             "Suggestion by my supervisor",
                             "Requirement to get funding",
                             "Self-motivated",
                             "Other")

# Combine to frequency table
first_motivation_dataframe <- data.frame(first_motivation_labels, first_motivation_sums)


# Analysis of "other" comments

# Are there comments?
table(sample_desc$first_motivation_other_comment)

# Code open text input
first_motivation <- data.frame(sample_desc$CASE, sample_desc$first_motivation_other_comment)
first_motivation$sample_desc.first_motivation_other_comment <- as.character(first_motivation$sample_desc.first_motivation_other_comment)
first_motivation <- first_motivation[first_motivation$sample_desc.first_motivation_other_comment != "", ]
first_motivation <- first_motivation[sample(nrow(first_motivation)),]
write_xlsx(first_motivation, "./data/qualitative_analysis/sample_desc/first_motivation.xlsx")
# After coding has been done, file gets read again
first_motivation_coded <- readxl::read_excel("./data/qualitative_analysis/sample_desc/coded/first_motivation_coded.xlsx")


# Create sum scores
first_motivation_coded[5:12] %>%
        summarise_all(sum) %>%
        pivot_longer(cols = everything(),
                     names_to = "first_movivation_labels",
                     values_to = "first_movivation_sums") -> first_movivation_other

# Percentages
first_movivation_other$first_movivation_sums <- first_movivation_other$first_movivation_sums / length(sample_desc$CASE[sample_desc$prereg_experience == "yes" & is.na(sample_desc$first_motivation) == FALSE & sample_desc$first_motivation != 0]) * 100


##############################################################################################

# M-12: Motivation change
# This question is only shown to participants with preregistration experience

# Proportion of participants that are now more vs. less motivated (percentages)
table(sample_desc$motivation_change[sample_desc$prereg_experience == "yes"]) / length(sample_desc$CASE[sample_desc$prereg_experience == "yes"]) * 100


# Analysis of open text (reasons for this motivation change)

# POSITIVE CHANGE

# Code open text input
motivation_change_more_reason <- data.frame(sample_desc$CASE, sample_desc$motivation_change_more_reason)
motivation_change_more_reason$sample_desc.motivation_change_more_reason <- as.character(motivation_change_more_reason$sample_desc.motivation_change_more_reason)
motivation_change_more_reason <- motivation_change_more_reason[motivation_change_more_reason$sample_desc.motivation_change_more_reason != "", ]
motivation_change_more_reason <- motivation_change_more_reason[sample(nrow(motivation_change_more_reason)),]
write_xlsx(motivation_change_more_reason, "./data/qualitative_analysis/sample_desc/motivation_change_more_reason.xlsx")
# After coding has been done, file gets read again
motivation_change_more_reason_coded <- readxl::read_excel("./data/qualitative_analysis/sample_desc/coded/motivation_change_more_reason_coded.xlsx")


# Create labels
motivation_change_more_reason_labels <- colnames(motivation_change_more_reason_coded[ , 5:(ncol(motivation_change_more_reason_coded)-1)])


# Create sum scores
motivation_change_more_reason_coded %>%
        summarise(across(5:(ncol(motivation_change_more_reason_coded)-1), sum)) %>%
        unlist() %>%
        as.vector() -> motivation_change_more_reason_sums

# Percentages
motivation_change_more_reason_sums <- motivation_change_more_reason_sums / length(sample_desc$CASE[sample_desc$motivation_change_more_reason != ""]) * 100

# Combine to frequency table
motivation_change_more_reason_dataframe <- data.frame(motivation_change_more_reason_labels, motivation_change_more_reason_sums)


# NEGATIVE CHANGE

# Code open text input
motivation_change_less_reason <- data.frame(sample_desc$CASE, sample_desc$motivation_change_less_reason) 
motivation_change_less_reason$sample_desc.motivation_change_less_reason <- as.character(motivation_change_less_reason$sample_desc.motivation_change_less_reason)
motivation_change_less_reason <- motivation_change_less_reason[motivation_change_less_reason$sample_desc.motivation_change_less_reason != "", ]
motivation_change_less_reason <- motivation_change_less_reason[sample(nrow(motivation_change_less_reason)),]
write_xlsx(motivation_change_less_reason, "./data/qualitative_analysis/sample_desc/motivation_change_less_reason.xlsx")
# After coding has been done, file gets read again
motivation_change_less_reason_coded <- readxl::read_excel("./data/qualitative_analysis/sample_desc/coded/motivation_change_less_reason_coded.xlsx")


# Create labels
motivation_change_less_reason_labels <- colnames(motivation_change_less_reason_coded[ , 5:(ncol(motivation_change_less_reason_coded)-1)])


# Create sum scores
motivation_change_less_reason_coded %>%
        summarise(across(5:(ncol(motivation_change_less_reason_coded)-1), sum)) %>%
        unlist() %>%
        as.vector() -> motivation_change_less_reason_sums

# Percentages
motivation_change_less_reason_sums <- motivation_change_less_reason_sums / length(sample_desc$CASE[sample_desc$motivation_change_less_reason != ""]) * 100

# Combine to frequency table
motivation_change_less_reason_dataframe <- data.frame(motivation_change_less_reason_labels, motivation_change_less_reason_sums)


##############################################################################################

# M-13: Benefits

# Code open text input
benefits <- data.frame(sample_desc$CASE, sample_desc$prereg_experience, sample_desc$benefits)
benefits$sample_desc.benefits <- as.character(benefits$sample_desc.benefits)
benefits <- benefits[benefits$sample_desc.benefits != "", ]
benefits <- benefits[sample(nrow(benefits)),]
write_xlsx(benefits, "./data/qualitative_analysis/sample_desc/benefits.xlsx")
# After coding has been done, file gets read again
benefits_coded <- readxl::read_excel("./data/qualitative_analysis/sample_desc/coded/benefits_coded.xlsx")

# Create labels
benefits_labels <- colnames(benefits_coded[ , 6:(ncol(benefits_coded)-1)])


# Create sum scores
benefits_coded %>%
        summarise(across(6:(ncol(benefits_coded)-1), sum)) %>%
        unlist() %>%
        as.vector() -> benefits_sums

benefits_coded %>%
        filter(sample_desc.prereg_experience == "yes") %>% 
        summarise(across(6:(ncol(benefits_coded)-1), sum)) %>%
        unlist() %>%
        as.vector() -> benefits_sums_prereg_exp_yes

benefits_coded %>%
        filter(sample_desc.prereg_experience == "no") %>% 
        summarise(across(6:(ncol(benefits_coded)-1), sum)) %>%
        unlist() %>%
        as.vector() -> benefits_sums_prereg_exp_no

# Percentages
benefits_sums <- benefits_sums / length(sample_desc$CASE[sample_desc$benefits != ""]) * 100
benefits_sums_prereg_exp_yes <- benefits_sums_prereg_exp_yes / length(sample_desc$CASE[sample_desc$benefits != "" & sample_desc$prereg_experience == "yes"]) * 100
benefits_sums_prereg_exp_no <- benefits_sums_prereg_exp_no / length(sample_desc$CASE[sample_desc$benefits != "" & sample_desc$prereg_experience == "no"]) * 100

# Combine to frequency table
benefits_dataframe <- data.frame(benefits_labels, benefits_sums, benefits_sums_prereg_exp_yes, benefits_sums_prereg_exp_no)


##############################################################################################

# O-11: Drawbacks 

# Code open text input
drawbacks <- data.frame(sample_desc$CASE, sample_desc$prereg_experience, sample_desc$drawbacks)
drawbacks$sample_desc.drawbacks <- as.character(drawbacks$sample_desc.drawbacks)
drawbacks <- drawbacks[drawbacks$sample_desc.drawbacks != "", ]
drawbacks <- drawbacks[sample(nrow(drawbacks)),]
write_xlsx(drawbacks, "./data/qualitative_analysis/sample_desc/drawbacks.xlsx")
# After coding has been done, file gets read again
drawbacks_coded <- readxl::read_excel("./data/qualitative_analysis/sample_desc/coded/drawbacks_coded.xlsx")

# Create labels
drawbacks_labels <- colnames(drawbacks_coded[ , 6:ncol(drawbacks_coded)])


# Create sum scores
drawbacks_coded %>%
        summarise(across(6:ncol(drawbacks_coded), sum)) %>%
        unlist() %>%
        as.vector() -> drawbacks_sums

drawbacks_coded %>%
        filter(sample_desc.prereg_experience == "yes") %>% 
        summarise(across(6:ncol(drawbacks_coded), sum)) %>%
        unlist() %>%
        as.vector() -> drawbacks_sums_prereg_exp_yes

drawbacks_coded %>%
        filter(sample_desc.prereg_experience == "no") %>% 
        summarise(across(6:ncol(drawbacks_coded), sum)) %>%
        unlist() %>%
        as.vector() -> drawbacks_sums_prereg_exp_no

# Percentages
drawbacks_sums <- drawbacks_sums / length(sample_desc$CASE[sample_desc$drawbacks != ""]) * 100
drawbacks_sums_prereg_exp_yes <- drawbacks_sums_prereg_exp_yes / length(sample_desc$CASE[sample_desc$drawbacks != "" & sample_desc$prereg_experience == "yes"]) * 100
drawbacks_sums_prereg_exp_no <- drawbacks_sums_prereg_exp_no / length(sample_desc$CASE[sample_desc$drawbacks != "" & sample_desc$prereg_experience == "no"]) * 100

# Combine to frequency table
drawbacks_dataframe <- data.frame(drawbacks_labels, drawbacks_sums, drawbacks_sums_prereg_exp_yes, drawbacks_sums_prereg_exp_no)


##############################################################################################

# O-12a: Problems
# This question is only shown to participants with preregistration experience

## Creating sum scores and label names
problems_sums <- c(sum(sample_desc$problems_insecurity  , na.rm = TRUE),
                   sum(sample_desc$problems_conflict , na.rm = TRUE),
                   sum(sample_desc$problems_changes , na.rm = TRUE),
                   sum(sample_desc$problems_errors , na.rm = TRUE),
                   sum(sample_desc$problems_credibility , na.rm = TRUE),
                   sum(sample_desc$problems_flexibility , na.rm = TRUE),
                   sum(sample_desc$problems_scooping , na.rm = TRUE),
                   sum(sample_desc$problems_time , na.rm = TRUE),
                   sum(sample_desc$problems_none, na.rm = TRUE),
                   sum(sample_desc$problems_other , na.rm = TRUE))
# Percentages
problems_sums <- problems_sums / length(sample_desc$CASE[sample_desc$prereg_experience == "yes" & is.na(sample_desc$problems) == FALSE & sample_desc$problems != 0]) * 100


problems_labels <- c("I was insecure about what needs to be included in the preregistration",
                     "Conflict with supervisor/co-author",
                     "Study design would have needed to be changed because details did not work, but this was not possible",
                     "Errors in the preregistration could not be changed afterwards",
                     "Deviations were necessary and my study lost credibility",
                     "I found it problematic to not have flexibility during my analyses",
                     "I got scooped (i.e., someone took my idea and published it before me)",
                     "It took very long to do the preregistration",
                     "None",
                     "Other")

# Combine to frequency table
problems_dataframe <- data.frame(problems_labels, problems_sums)


# Analysis of "other" comments

# Are there comments?
table(sample_desc$problems_other_comment)


# Code open text input
problems <- data.frame(sample_desc$CASE, sample_desc$problems_other_comment)
problems$sample_desc.problems_other_comment <- as.character(problems$sample_desc.problems_other_comment)
problems <- problems[problems$sample_desc.problems_other_comment != "", ]
problems <- problems[sample(nrow(problems)),]
write_xlsx(problems, "./data/qualitative_analysis/sample_desc/problems.xlsx")
# After coding has been done, file gets read again
problems_coded <- readxl::read_excel("./data/qualitative_analysis/sample_desc/coded/problems_coded.xlsx")


# Create labels
problems_labels <- colnames(problems_coded[ , 5:ncol(problems_coded)])

# Create sum scores
problems_coded %>%
        summarise(across(5:ncol(problems_coded), sum)) %>%
        unlist() %>%
        as.vector() -> problems_sums

# Percentages
problems_sums <- problems_sums / length(sample_desc$CASE[sample_desc$prereg_experience == "yes" & is.na(sample_desc$problems) == FALSE & sample_desc$problems != 0]) * 100

# Combine to frequency table
problems_dataframe_other <- data.frame(problems_labels, problems_sums)
problems_combined <- rbind(problems_dataframe, problems_dataframe_other)


##############################################################################################

# O-12b: Worries
# This question is only shown to participants without preregistration experience

## Creating sum scores and label names
worries_sums <- c(sum(sample_desc$worries_insecurity  , na.rm = TRUE),
                  sum(sample_desc$worries_conflict , na.rm = TRUE),
                  sum(sample_desc$worries_changes , na.rm = TRUE),
                  sum(sample_desc$worries_errors , na.rm = TRUE),
                  sum(sample_desc$worries_credibility , na.rm = TRUE),
                  sum(sample_desc$worries_flexibility , na.rm = TRUE),
                  sum(sample_desc$worries_scooping , na.rm = TRUE),
                  sum(sample_desc$worries_time , na.rm = TRUE),
                  sum(sample_desc$worries_none, na.rm = TRUE),
                  sum(sample_desc$worries_other , na.rm = TRUE))
# Percentages
worries_sums <- worries_sums / length(sample_desc$CASE[sample_desc$prereg_experience == "no" & is.na(sample_desc$worries) == FALSE & sample_desc$worries != 0]) * 100


worries_labels <- c("I would be insecure about what needs to be included in the preregistration",
                    "My supervisor/co-author(s) would object",
                    "Maybe the study design would need to be changed because details do not work, but this would not be possible",
                    "Errors in the preregistration cannot be changed afterwards",
                    "If deviations were necessary, my study would loose credibility",
                    "Low flexibility",
                    "Scooping (i.e., someone taking my idea and publishing it before me)",
                    "High time costs",
                    "None",
                    "Other")

# Combine to frequency table
worries_dataframe <- data.frame(worries_labels, worries_sums)


# Analysis of "other" comments

# Are there comments?
table(sample_desc$worries_other) 


# Code open text input
worries <- data.frame(sample_desc$CASE, sample_desc$worries_other_comment)
worries$sample_desc.worries_other_comment <- as.character(worries$sample_desc.worries_other_comment) 
worries <- worries[worries$sample_desc.worries_other_comment != "", ]
worries <- worries[sample(nrow(worries)),]
write_xlsx(worries, "./data/qualitative_analysis/sample_desc/worries.xlsx")
# After coding has been done, file gets read again
worries_coded <- readxl::read_excel("./data/qualitative_analysis/sample_desc/coded/worries_coded.xlsx")


# Create labels
worries_labels <- colnames(worries_coded[ , 5:ncol(worries_coded)])

# Create sum scores
worries_coded %>%
        summarise(across(5:ncol(worries_coded), sum)) %>%
        unlist() %>%
        as.vector() -> worries_sums

# Percentages
worries_sums <- worries_sums / length(sample_desc$CASE[sample_desc$prereg_experience == "no" & is.na(sample_desc$worries) == FALSE & sample_desc$worries != 0]) * 100


# Combine and draw plot
worries_dataframe_other <- data.frame(worries_labels, worries_sums)
worries_combined <- rbind(worries_dataframe, worries_dataframe_other)


##############################################################################################

# COMPARISON OF PROBLEMS AND WORRIES PER MANUAL INSPECTION OF TABLES


##############################################################################################

# O-13: Reasons against
# This question is only shown to participants without preregistration experience

# Code open text input
reasons_against <- data.frame(sample_desc$CASE, sample_desc$reasons_against)
reasons_against$sample_desc.reasons_against <- as.character(reasons_against$sample_desc.reasons_against)
reasons_against <- reasons_against[reasons_against$sample_desc.reasons_against != "", ]
reasons_against <- reasons_against[sample(nrow(reasons_against)),]
write_xlsx(reasons_against, "./data/qualitative_analysis/sample_desc/reasons_against.xlsx")
# After coding has been done, file gets read again
reasons_against_coded <- readxl::read_excel("./data/qualitative_analysis/sample_desc/coded/reasons_against_coded.xlsx")


# Create labels
reasons_against_labels <- colnames(reasons_against_coded[ , 5:ncol(reasons_against_coded)])


# Create sum scores
reasons_against_coded %>%
        summarise(across(5:ncol(reasons_against_coded), sum)) %>%
        unlist() %>%
        as.vector() -> reasons_against_sums

# Percentages
reasons_against_sums <- reasons_against_sums / length(sample_desc$CASE[sample_desc$reasons_against != ""]) * 100


# Combine to frequency table
reasons_against_dataframe <- data.frame(reasons_against_labels, reasons_against_sums)


############################ DESCRIPTIVE ANALYSIS OF SU-QUESTIONS ##############################

# SU-1: Template format
# This question is only shown to participants with preregistration experience

# Percentage of participants that indicated each category
table(sample_desc$template_format) / length(sample_desc$CASE[is.na(sample_desc$template_format) == FALSE & sample_desc$prereg_experience == "yes"]) * 100


# Analysis of "other" comments

# Are there comments?
table(sample_desc$template_format_other_comment)


# Code open text input
template_format <- data.frame(sample_desc$CASE, sample_desc$template_format_other_comment)
template_format$sample_desc.template_format_other_comment <- as.character(template_format$sample_desc.template_format_other_comment)
template_format <- template_format[template_format$sample_desc.template_format_other_comment != "", ]
template_format <- template_format[sample(nrow(template_format)),]
write_xlsx(template_format, "./data/qualitative_analysis/sample_desc/template_format.xlsx")
# After coding has been done, file gets read again
template_format_coded <- readxl::read_excel("./data/qualitative_analysis/sample_desc/coded/template_format_coded.xlsx")


# Create labels
template_format_labels <- colnames(template_format_coded[ , 5:ncol(template_format_coded)])


# Create sum scores
template_format_coded %>%
        summarise(across(5:ncol(template_format_coded), sum)) %>%
        unlist() %>%
        as.vector() -> template_format_sums


# Percentages
template_format_sums <- template_format_sums / length(sample_desc$CASE[is.na(sample_desc$template_format) == FALSE & sample_desc$prereg_experience == "yes"]) * 100


# Combine to frequency table
template_format_dataframe <- data.frame(template_format_labels, template_format_sums)


#############################################################################################

# SU-2: Template process
# This question is only shown to participants with preregistration experience

# Percentage of participants that indicated each category
table(sample_desc$template_process) / length(sample_desc$CASE[is.na(sample_desc$template_process) == FALSE & sample_desc$prereg_experience == "yes"]) * 100


# Analysis of "other" comments

# Are there comments?
table(sample_desc$template_process_other_comment)


# Code open text input
template_process <- data.frame(sample_desc$CASE, sample_desc$template_process_other_comment)
template_process$sample_desc.template_process_other_comment <- as.character(template_process$sample_desc.template_process_other_comment)
template_process <- template_process[template_process$sample_desc.template_process_other_comment != "", ]
template_process <- template_process[sample(nrow(template_process)),]
write_xlsx(template_process, "./data/qualitative_analysis/sample_desc/template_process.xlsx")
# After coding has been done, file gets read again
template_process_coded <- readxl::read_excel("./data/qualitative_analysis/sample_desc/coded/template_process_coded.xlsx")


# Create labels
template_process_labels <- colnames(template_process_coded[ , 5:ncol(template_process_coded)])


# Create sum scores
template_process_coded %>%
        summarise(across(5:ncol(template_process_coded), sum)) %>%
        unlist() %>%
        as.vector() -> template_process_sums


# Percentages
template_process_sums <- template_process_sums / length(sample_desc$CASE[is.na(sample_desc$template_process) == FALSE & sample_desc$prereg_experience == "yes"]) * 100


# Combine to frequency table
template_process_dataframe <- data.frame(template_process_labels, template_process_sums)


##############################################################################################

# SU-4: Increase motivation

# Code open text input
increase_motivation <- data.frame(sample_desc$CASE, sample_desc$prereg_experience, sample_desc$increase_motivation)
increase_motivation$sample_desc.increase_motivation <- as.character(increase_motivation$sample_desc.increase_motivation)
increase_motivation <- increase_motivation[increase_motivation$sample_desc.increase_motivation != "", ]
increase_motivation <- increase_motivation[sample(nrow(increase_motivation)),]
write_xlsx(increase_motivation, "./data/qualitative_analysis/sample_desc/increase_motivation.xlsx")
# After coding has been done, file gets read again
increase_motivation_coded <- readxl::read_excel("./data/qualitative_analysis/sample_desc/coded/increase_motivation_coded.xlsx")

# Create labels
increase_motivation_labels <- colnames(increase_motivation_coded[ , 6:(ncol(increase_motivation_coded)-1)])


# Create sum scores
increase_motivation_coded %>%
        summarise(across(6:(ncol(increase_motivation_coded)-1), sum)) %>%
        unlist() %>%
        as.vector() -> increase_motivation_sums

increase_motivation_coded %>%
        filter(sample_desc.prereg_experience == "yes") %>% 
        summarise(across(6:(ncol(increase_motivation_coded)-1), sum)) %>%
        unlist() %>%
        as.vector() -> increase_motivation_sums_prereg_exp_yes

increase_motivation_coded %>%
        filter(sample_desc.prereg_experience == "no") %>% 
        summarise(across(6:(ncol(increase_motivation_coded)-1), sum)) %>%
        unlist() %>%
        as.vector() -> increase_motivation_sums_prereg_exp_no

# Percentages
increase_motivation_percent <- increase_motivation_sums / length(sample_desc$CASE[sample_desc$increase_motivation != ""]) * 100
increase_motivation_percent_prereg_exp_yes <- increase_motivation_sums_prereg_exp_yes / length(sample_desc$CASE[sample_desc$increase_motivation != ""]) * 100
increase_motivation_percent_prereg_exp_no <- increase_motivation_sums_prereg_exp_no / length(sample_desc$CASE[sample_desc$increase_motivation != ""]) * 100


# Combine to frequency table
increase_motivation_dataframe <- data.frame(increase_motivation_labels, increase_motivation_percent_prereg_exp_yes, increase_motivation_percent_prereg_exp_no, increase_motivation_sums_prereg_exp_yes, increase_motivation_sums_prereg_exp_no)
increase_motivation_dataframe <- increase_motivation_dataframe[increase_motivation_dataframe$increase_motivation_percent_prereg_exp_yes + increase_motivation_dataframe$increase_motivation_percent_prereg_exp_no >= 5,]

increase_motivation_dataframe %>%
        pivot_longer(cols = c("increase_motivation_percent_prereg_exp_yes", "increase_motivation_percent_prereg_exp_no"),
                     names_to = "prereg_exp",
                     values_to = "percentage") -> increase_motivation_dataframe
increase_motivation_dataframe$prereg_exp <- factor(increase_motivation_dataframe$prereg_exp,
                                                   levels = c("increase_motivation_percent_prereg_exp_no", "increase_motivation_percent_prereg_exp_yes"),
                                                   labels = c("no", "yes"))
increase_motivation_dataframe$increase_motivation_sums_prereg_exp_yes[increase_motivation_dataframe$prereg_exp == "no"] <- NA
increase_motivation_dataframe$increase_motivation_sums_prereg_exp_no[increase_motivation_dataframe$prereg_exp == "yes"] <- NA
increase_motivation_dataframe$increase_motivation_sums <- rowSums(increase_motivation_dataframe[ , c("increase_motivation_sums_prereg_exp_yes", "increase_motivation_sums_prereg_exp_no")], na.rm = TRUE)
increase_motivation_dataframe$increase_motivation_sums_prereg_exp_yes <- NULL
increase_motivation_dataframe$increase_motivation_sums_prereg_exp_no <- NULL
increase_motivation_sums_overview <- aggregate(increase_motivation_sums ~ increase_motivation_labels, data = increase_motivation_dataframe, FUN = sum)

# Plot
colorblind  <- c("#E69F00", "#009E73")
windowsFonts(A = windowsFont("Times New Roman"))

increase_motivation_dataframe %>%
        ggplot(aes(x = reorder(increase_motivation_labels, +percentage), y = percentage, fill = prereg_exp)) +
        geom_bar(stat = "identity", position = "stack") + geom_text(aes(label = paste(scales::percent(after_stat(y)/100, accuracy = 0.01)," (", increase_motivation_sums_overview$increase_motivation_sums , ")"), group = increase_motivation_labels), stat = 'summary', fun = sum, hjust = -0.1, family = "serif", size = 9) +
        theme_bw() +
        scale_fill_manual(values = colorblind, labels = c("no", "yes")) +
        theme(text = element_text(family = "A", size = 35), legend.position = "bottom", plot.title = element_text(face="bold")) +
        scale_x_discrete(breaks = c("incentives", "obligation", "education", "advantages", "standard", "easy_process", "open_science_Training", "valuing"),
                         labels = c("Better incentives", "Education", "Obligation", "Increase awareness/advertise benefits", "Make it the norm", "Process as easy as possible", "More open science training in general", "Increased acknowledgement")) +
        
        labs(title = "A. Increase motivation (131 responses)",
             x = "",
             y = "Proportion") +
        guides(fill = guide_legend("Preregistration experience")) +
        scale_y_continuous(labels = function(x) paste0(x, "%"), limits = c(0, 40)) +
        coord_flip()

##############################################################################################

# SU-5: Decrease obstacles

# Code open text input
decrease_obstacles <- data.frame(sample_desc$CASE, sample_desc$prereg_experience, sample_desc$decrease_obstacles)
decrease_obstacles$sample_desc.decrease_obstacles <- as.character(decrease_obstacles$sample_desc.decrease_obstacles)
decrease_obstacles <- decrease_obstacles[decrease_obstacles$sample_desc.decrease_obstacles != "", ]
decrease_obstacles <- decrease_obstacles[sample(nrow(decrease_obstacles)),]
write_xlsx(decrease_obstacles, "./data/qualitative_analysis/sample_desc/decrease_obstacles.xlsx")
# After coding has been done, file gets read again
decrease_obstacles_coded <- readxl::read_excel("./data/qualitative_analysis/sample_desc/coded/decrease_obstacles_coded.xlsx")
# Due to an error, records that gave inappropriate responses have not yet been excluded from this table. These are removed subsequently
decrease_obstacles_coded <- decrease_obstacles_coded[decrease_obstacles_coded$sample_desc.CASE != 752 & 
                                                             decrease_obstacles_coded$sample_desc.CASE != 774 & 
                                                             decrease_obstacles_coded$sample_desc.CASE != 789 & 
                                                             decrease_obstacles_coded$sample_desc.CASE != 790 & 
                                                             decrease_obstacles_coded$sample_desc.CASE != 794 & 
                                                             decrease_obstacles_coded$sample_desc.CASE != 818 & 
                                                             decrease_obstacles_coded$sample_desc.CASE != 822 & 
                                                             decrease_obstacles_coded$sample_desc.CASE != 823, ]


# Create labels
decrease_obstacles_labels <- colnames(decrease_obstacles_coded[ , 6:(ncol(decrease_obstacles_coded)-1)])


# Create sum scores
decrease_obstacles_coded %>%
        summarise(across(6:(ncol(decrease_obstacles_coded)-1), sum)) %>%
        unlist() %>%
        as.vector() -> decrease_obstacles_sums

decrease_obstacles_coded %>%
        filter(sample_desc.prereg_experience == "yes") %>% 
        summarise(across(6:(ncol(decrease_obstacles_coded)-1), sum)) %>%
        unlist() %>%
        as.vector() -> decrease_obstacles_sums_prereg_exp_yes

decrease_obstacles_coded %>%
        filter(sample_desc.prereg_experience == "no") %>% 
        summarise(across(6:(ncol(decrease_obstacles_coded)-1), sum)) %>%
        unlist() %>%
        as.vector() -> decrease_obstacles_sums_prereg_exp_no

# Percentages
decrease_obstacles_percent <- decrease_obstacles_sums / length(sample_desc$CASE[sample_desc$decrease_obstacles != ""]) * 100
decrease_obstacles_percent_prereg_exp_yes <- decrease_obstacles_sums_prereg_exp_yes / length(sample_desc$CASE[sample_desc$decrease_obstacles != ""]) * 100
decrease_obstacles_percent_prereg_exp_no <- decrease_obstacles_sums_prereg_exp_no / length(sample_desc$CASE[sample_desc$decrease_obstacles != ""]) * 100


# Combine to frequency table
decrease_obstacles_dataframe <- data.frame(decrease_obstacles_labels, decrease_obstacles_percent_prereg_exp_yes, decrease_obstacles_percent_prereg_exp_no, decrease_obstacles_sums_prereg_exp_yes, decrease_obstacles_sums_prereg_exp_no)
decrease_obstacles_dataframe <- decrease_obstacles_dataframe[decrease_obstacles_dataframe$decrease_obstacles_percent_prereg_exp_yes + decrease_obstacles_dataframe$decrease_obstacles_percent_prereg_exp_no >= 5,]

decrease_obstacles_dataframe %>%
  pivot_longer(cols = c("decrease_obstacles_percent_prereg_exp_yes", "decrease_obstacles_percent_prereg_exp_no"),
               names_to = "prereg_exp",
               values_to = "percentage") -> decrease_obstacles_dataframe
decrease_obstacles_dataframe$prereg_exp <- factor(decrease_obstacles_dataframe$prereg_exp,
                                                   levels = c("decrease_obstacles_percent_prereg_exp_no", "decrease_obstacles_percent_prereg_exp_yes"),
                                                   labels = c("no", "yes"))
decrease_obstacles_dataframe$decrease_obstacles_sums_prereg_exp_yes[decrease_obstacles_dataframe$prereg_exp == "no"] <- NA
decrease_obstacles_dataframe$decrease_obstacles_sums_prereg_exp_no[decrease_obstacles_dataframe$prereg_exp == "yes"] <- NA
decrease_obstacles_dataframe$decrease_obstacles_sums <- rowSums(decrease_obstacles_dataframe[ , c("decrease_obstacles_sums_prereg_exp_yes", "decrease_obstacles_sums_prereg_exp_no")], na.rm = TRUE)
decrease_obstacles_dataframe$decrease_obstacles_sums_prereg_exp_yes <- NULL
decrease_obstacles_dataframe$decrease_obstacles_sums_prereg_exp_no <- NULL
decrease_obstacles_sums_overview <- aggregate(decrease_obstacles_sums ~ decrease_obstacles_labels, data = decrease_obstacles_dataframe, FUN = sum)

# Plot
colorblind  <- c("#E69F00", "#009E73")
windowsFonts(A = windowsFont("Times New Roman"))

decrease_obstacles_dataframe %>%
        ggplot(aes(x = reorder(decrease_obstacles_labels, +percentage), y = percentage, fill = prereg_exp)) +
        geom_bar(stat = "identity", position = "stack") + geom_text(aes(label = paste(scales::percent(after_stat(y)/100, accuracy = 0.01)," (", decrease_obstacles_sums_overview$decrease_obstacles_sums , ")"), group = decrease_obstacles_labels), stat = 'summary', fun = sum, hjust = -0.1, family = "serif", size = 9) +
        theme_bw() +
        scale_fill_manual(values = colorblind, labels = c("no", "yes")) +
        theme(text = element_text(family = "A", size = 35), legend.position = "bottom", plot.title = element_text(face="bold")) +
        scale_x_discrete(breaks = c("education", "take pressure off", "templates", "funding_open_research", "emphasize transparency", "positive examples", "automatic and simple preregistration"),
                         labels = c("Education", "Take pressure off\n(e.g., de-stigmatize deviations)", "Accessible/clear templates", "Funding", "Emphasize transparency", "Example preregistrations", "Automatic/simple process")) +
        
        labs(title = "B. Decrease obstacles (108 responses)",
             x = "",
             y = "Proportion") +
        guides(fill = guide_legend("Preregistration experience")) +
        scale_y_continuous(labels = function(x) paste0(x, "%"), limits = c(0, 40)) +
        coord_flip()


##############################################################################################

# SU-6: Improvements

# Improvements regarding templates

# Code open text input
improvements_template <- data.frame(sample_desc$CASE, sample_desc$prereg_experience, sample_desc$improvements_template)
improvements_template$sample_desc.improvements_template <- as.character(improvements_template$sample_desc.improvements_template)
improvements_template <- improvements_template[improvements_template$sample_desc.improvements_template != "", ]
improvements_template <- improvements_template[sample(nrow(improvements_template)),]
write_xlsx(improvements_template, "./data/qualitative_analysis/sample_desc/improvements_template.xlsx")
# After coding has been done, file gets read again
improvements_template_coded <- readxl::read_excel("./data/qualitative_analysis/sample_desc/coded/improvements_template_coded.xlsx")

# Create labels
improvements_template_labels <- colnames(improvements_template_coded[ , 6:(ncol(improvements_template_coded)-1)])


# Create sum scores
improvements_template_coded %>%
        summarise(across(6:(ncol(improvements_template_coded)-1), sum)) %>%
        unlist() %>%
        as.vector() -> improvements_template_sums

improvements_template_coded %>%
        filter(sample_desc.prereg_experience == "yes") %>% 
        summarise(across(6:(ncol(improvements_template_coded)-1), sum)) %>%
        unlist() %>%
        as.vector() -> improvements_template_sums_prereg_exp_yes

improvements_template_coded %>%
        filter(sample_desc.prereg_experience == "no") %>% 
        summarise(across(6:(ncol(improvements_template_coded)-1), sum)) %>%
        unlist() %>%
        as.vector() -> improvements_template_sums_prereg_exp_no

# Percentages
improvements_template_sums <- improvements_template_sums / length(sample_desc$CASE[sample_desc$improvements_template != ""]) * 100
improvements_template_sums_prereg_exp_yes <- improvements_template_sums_prereg_exp_yes / length(sample_desc$CASE[sample_desc$improvements_template != "" & sample_desc$prereg_experience == "yes"]) * 100
improvements_template_sums_prereg_exp_no <- improvements_template_sums_prereg_exp_no / length(sample_desc$CASE[sample_desc$improvements_template != "" & sample_desc$prereg_experience == "no"]) * 100


# Combine to frequency table
improvements_template_dataframe <- data.frame(improvements_template_labels, improvements_template_sums, improvements_template_sums_prereg_exp_yes, improvements_template_sums_prereg_exp_no)
improvements_template_dataframe <- improvements_template_dataframe[improvements_template_dataframe$improvements_template_sums >= 5,]


##############################################################################################

# Improvements regarding repositories and publication

# Code open text input
improvements_repositories_publication <- data.frame(sample_desc$CASE, sample_desc$prereg_experience,  sample_desc$improvements_repositories_publication)
improvements_repositories_publication$sample_desc.improvements_repositories_publication <- as.character(improvements_repositories_publication$sample_desc.improvements_repositories_publication)
improvements_repositories_publication <- improvements_repositories_publication[improvements_repositories_publication$sample_desc.improvements_repositories_publication != "", ]
improvements_repositories_publication <- improvements_repositories_publication[sample(nrow(improvements_repositories_publication)),]
write_xlsx(improvements_repositories_publication, "./data/qualitative_analysis/sample_desc/improvements_repositories_publication.xlsx")
# After coding has been done, file gets read again
improvements_repositories_publication_coded <- readxl::read_excel("./data/qualitative_analysis/sample_desc/coded/improvements_repositories_publication_coded.xlsx")


# Create labels
improvements_repositories_publication_labels <- colnames(improvements_repositories_publication_coded[ , 6:ncol(improvements_repositories_publication_coded)])


# Create sum scores
improvements_repositories_publication_coded %>%
        summarise(across(6:ncol(improvements_repositories_publication_coded), sum)) %>%
        unlist() %>%
        as.vector() -> improvements_repositories_publication_sums

improvements_repositories_publication_coded %>%
        filter(sample_desc.prereg_experience == "yes") %>% 
        summarise(across(6:ncol(improvements_repositories_publication_coded), sum)) %>%
        unlist() %>%
        as.vector() -> improvements_repositories_publication_sums_prereg_exp_yes

improvements_repositories_publication_coded %>%
        filter(sample_desc.prereg_experience == "no") %>% 
        summarise(across(6:ncol(improvements_repositories_publication_coded), sum)) %>%
        unlist() %>%
        as.vector() -> improvements_repositories_publication_sums_prereg_exp_no

# Percentages
improvements_repositories_publication_sums <- improvements_repositories_publication_sums / length(sample_desc$CASE[sample_desc$improvements_repositories_publication != ""]) * 100
improvements_repositories_publication_sums_prereg_exp_yes <- improvements_repositories_publication_sums_prereg_exp_yes / length(sample_desc$CASE[sample_desc$improvements_repositories_publication != "" & sample_desc$prereg_experience == "yes"]) * 100
improvements_repositories_publication_sums_prereg_exp_no <- improvements_repositories_publication_sums_prereg_exp_no / length(sample_desc$CASE[sample_desc$improvements_repositories_publication != "" & sample_desc$prereg_experience == "no"]) * 100


# Combine to frequency table
improvements_repositories_publication_dataframe <- data.frame(improvements_repositories_publication_labels, improvements_repositories_publication_sums, improvements_repositories_publication_sums_prereg_exp_yes, improvements_repositories_publication_sums_prereg_exp_no)
improvements_repositories_publication_dataframe <- improvements_repositories_publication_dataframe[improvements_repositories_publication_dataframe$improvements_repositories_publication_sums >= 5,]


##############################################################################################


# Improvements regarding review process

# Code open text input
improvements_review <- data.frame(sample_desc$CASE, sample_desc$prereg_experience, sample_desc$improvements_review)
improvements_review$sample_desc.improvements_review <- as.character(improvements_review$sample_desc.improvements_review)
improvements_review <- improvements_review[improvements_review$sample_desc.improvements_review != "", ]
improvements_review <- improvements_review[sample(nrow(improvements_review)),]
write_xlsx(improvements_review, "./data/qualitative_analysis/sample_desc/improvements_review.xlsx")
# After coding has been done, file gets read again
improvements_review_coded <- readxl::read_excel("./data/qualitative_analysis/sample_desc/coded/improvements_review_coded.xlsx")


# Create labels
improvements_review_labels <- colnames(improvements_review_coded[ , 6:(ncol(improvements_review_coded)-1)])


# Create sum scores
improvements_review_coded %>%
        summarise(across(6:(ncol(improvements_review_coded)-1), sum)) %>%
        unlist() %>%
        as.vector() -> improvements_review_sums

improvements_review_coded %>%
        filter(sample_desc.prereg_experience == "yes") %>% 
        summarise(across(6:(ncol(improvements_review_coded)-1), sum)) %>%
        unlist() %>%
        as.vector() -> improvements_review_sums_prereg_exp_yes

improvements_review_coded %>%
        filter(sample_desc.prereg_experience == "no") %>% 
        summarise(across(6:(ncol(improvements_review_coded)-1), sum)) %>%
        unlist() %>%
        as.vector() -> improvements_review_sums_prereg_exp_no

# Percentages
improvements_review_sums <- improvements_review_sums / length(sample_desc$CASE[sample_desc$improvements_review != ""]) * 100
improvements_review_sums_prereg_exp_yes <- improvements_review_sums_prereg_exp_yes / length(sample_desc$CASE[sample_desc$improvements_review != "" & sample_desc$prereg_experience == "yes"]) * 100
improvements_review_sums_prereg_exp_no <- improvements_review_sums_prereg_exp_no / length(sample_desc$CASE[sample_desc$improvements_review != "" & sample_desc$prereg_experience == "no"]) * 100


# Combine to frequency table
improvements_review_dataframe <- data.frame(improvements_review_labels, improvements_review_sums, improvements_review_sums_prereg_exp_yes, improvements_review_sums_prereg_exp_no)
improvements_review_dataframe <- improvements_review_dataframe[improvements_review_dataframe$improvements_review_sums >= 5,]


##############################################################################################


# Improvements regarding the integration of preregistrations in papers

# Code open text input
improvements_papers <- data.frame(sample_desc$CASE, sample_desc$prereg_experience, sample_desc$improvements_papers)
improvements_papers$sample_desc.improvements_papers <- as.character(improvements_papers$sample_desc.improvements_papers)
improvements_papers <- improvements_papers[improvements_papers$sample_desc.improvements_papers != "", ]
improvements_papers <- improvements_papers[sample(nrow(improvements_papers)),]
write_xlsx(improvements_papers, "./data/qualitative_analysis/sample_desc/improvements_papers.xlsx")
# After coding has been done, file gets read again
improvements_papers_coded <- readxl::read_excel("./data/qualitative_analysis/sample_desc/coded/improvements_papers_coded.xlsx")


# Create labels
improvements_papers_labels <- colnames(improvements_papers_coded[ , 6:(ncol(improvements_papers_coded)-1)])


# Create sum scores
improvements_papers_coded %>%
        summarise(across(6:(ncol(improvements_papers_coded)-1), sum)) %>%
        unlist() %>%
        as.vector() -> improvements_papers_sums

improvements_papers_coded %>%
        filter(sample_desc.prereg_experience == "yes") %>% 
        summarise(across(6:(ncol(improvements_papers_coded)-1), sum)) %>%
        unlist() %>%
        as.vector() -> improvements_papers_sums_prereg_exp_yes

improvements_papers_coded %>%
        filter(sample_desc.prereg_experience == "no") %>% 
        summarise(across(6:(ncol(improvements_papers_coded)-1), sum)) %>%
        unlist() %>%
        as.vector() -> improvements_papers_sums_prereg_exp_no

# Percentages
improvements_papers_sums <- improvements_papers_sums / length(sample_desc$CASE[sample_desc$improvements_papers != ""]) * 100
improvements_papers_sums_prereg_exp_yes <- improvements_papers_sums_prereg_exp_yes / length(sample_desc$CASE[sample_desc$improvements_papers != "" & sample_desc$prereg_experience == "yes"]) * 100
improvements_papers_sums_prereg_exp_no <- improvements_papers_sums_prereg_exp_no / length(sample_desc$CASE[sample_desc$improvements_papers != "" & sample_desc$prereg_experience == "no"]) * 100


# Combine to frequency table
improvements_papers_dataframe <- data.frame(improvements_papers_labels, improvements_papers_sums, improvements_papers_sums_prereg_exp_yes, improvements_papers_sums_prereg_exp_no)
improvements_papers_dataframe <- improvements_papers_dataframe[improvements_papers_dataframe$improvements_papers_sums >= 5,]


##############################################################################################


# Improvements regarding education about preregistration

# Code open text input
improvements_education <- data.frame(sample_desc$CASE, sample_desc$prereg_experience, sample_desc$improvements_education)
improvements_education$sample_desc.improvements_education <- improvements_education$sample_desc.improvements_education
improvements_education$sample_desc.improvements_education <- as.character(improvements_education$sample_desc.improvements_education)
improvements_education <- improvements_education[improvements_education$sample_desc.improvements_education != "", ]
improvements_education <- improvements_education[sample(nrow(improvements_education)),]
write_xlsx(improvements_education, "./data/qualitative_analysis/sample_desc/improvements_education.xlsx")
# After coding has been done, file gets read again
improvements_education_coded <- readxl::read_excel("./data/qualitative_analysis/sample_desc/coded/improvements_education_coded.xlsx")


# Create labels
improvements_education_labels <- colnames(improvements_education_coded[ , 6:ncol(improvements_education_coded)])


# Create sum scores
improvements_education_coded %>%
        summarise(across(6:ncol(improvements_education_coded), sum)) %>%
        unlist() %>%
        as.vector() -> improvements_education_sums

improvements_education_coded %>%
        filter(sample_desc.prereg_experience == "yes") %>% 
        summarise(across(6:ncol(improvements_education_coded), sum)) %>%
        unlist() %>%
        as.vector() -> improvements_education_sums_prereg_exp_yes

improvements_education_coded %>%
        filter(sample_desc.prereg_experience == "no") %>% 
        summarise(across(6:ncol(improvements_education_coded), sum)) %>%
        unlist() %>%
        as.vector() -> improvements_education_sums_prereg_exp_no

# Percentages
improvements_education_sums <- improvements_education_sums / length(sample_desc$CASE[sample_desc$improvements_education != ""]) * 100
improvements_education_sums_prereg_exp_yes <- improvements_education_sums_prereg_exp_yes / length(sample_desc$CASE[sample_desc$improvements_education != "" & sample_desc$prereg_experience == "yes"]) * 100
improvements_education_sums_prereg_exp_no <- improvements_education_sums_prereg_exp_no / length(sample_desc$CASE[sample_desc$improvements_education != "" & sample_desc$prereg_experience == "no"]) * 100


# Combine to frequency table
improvements_education_dataframe <- data.frame(improvements_education_labels, improvements_education_sums, improvements_education_sums_prereg_exp_yes, improvements_education_sums_prereg_exp_no)
improvements_education_dataframe <- improvements_education_dataframe[improvements_education_dataframe$improvements_education_sums >= 5,]


###############################################################################################
####### ANALYSIS OF SCALES ONLY INCLUDING THE SAMPLE FOR THE HYPOTHESES TESTS #################
###############################################################################################

##################################### FURTHER ANALYSES OF SCALES ##############################

# Analysis of individual items

# Percentage of indication of each answer scale for each item see above (quality check)

# MEAN AND SD

# Overall

## Questions of attitude scale
psych::describe(sample_hyp[ , paste0("A", 1:24)])

## Questions of social norm scale
psych::describe(sample_hyp[ , paste0("SN", 1:8)])

## Questions of perceived behavioral control scale
psych::describe(sample_hyp[ , paste0("PBC", 1:5)])

## Questions of motivation scale
psych::describe(sample_hyp[ , paste0("M", 1:10)])

## Questions of obstacle scale
psych::describe(sample_hyp[ , paste0("O", 1:10)])

## Questions of intention scale
psych::describe(sample_hyp[ , paste0("intention", 1:3)])


quantile(sample_hyp$A1)
quantile(sample_hyp$A2)
quantile(sample_hyp$A3)
quantile(sample_hyp$A4)
quantile(sample_hyp$A5)
quantile(sample_hyp$A6)
quantile(sample_hyp$A7)
quantile(sample_hyp$A8)
quantile(sample_hyp$A9)
quantile(sample_hyp$A10)
quantile(sample_hyp$A11)
quantile(sample_hyp$A12)
quantile(sample_hyp$A13)
quantile(sample_hyp$A14)
quantile(sample_hyp$A15)
quantile(sample_hyp$A16)
quantile(sample_hyp$A17)
quantile(sample_hyp$A18)
quantile(sample_hyp$A19)
quantile(sample_hyp$A20)
quantile(sample_hyp$A21)
quantile(sample_hyp$A22)
quantile(sample_hyp$A23)
quantile(sample_hyp$A24)

quantile(sample_hyp$SN1)
quantile(sample_hyp$SN2)
quantile(sample_hyp$SN3)
quantile(sample_hyp$SN4)
quantile(sample_hyp$SN5)
quantile(sample_hyp$SN6)
quantile(sample_hyp$SN7)
quantile(sample_hyp$SN8)

quantile(sample_hyp$PBC1)
quantile(sample_hyp$PBC2)
quantile(sample_hyp$PBC3)
quantile(sample_hyp$PBC4)
quantile(sample_hyp$PBC5)

quantile(sample_hyp$intention1)
quantile(sample_hyp$intention2)
quantile(sample_hyp$intention3)

quantile(sample_hyp$M1)
quantile(sample_hyp$M2)
quantile(sample_hyp$M3)
quantile(sample_hyp$M4)
quantile(sample_hyp$M5)
quantile(sample_hyp$M6)
quantile(sample_hyp$M7)
quantile(sample_hyp$M8)
quantile(sample_hyp$M9)
quantile(sample_hyp$M10)

quantile(sample_hyp$O1)
quantile(sample_hyp$O2)
quantile(sample_hyp$O3)
quantile(sample_hyp$O4)
quantile(sample_hyp$O5)
quantile(sample_hyp$O6)
quantile(sample_hyp$O7)
quantile(sample_hyp$O8)
quantile(sample_hyp$O9)
quantile(sample_hyp$O10)


# With preregistration experience

## Questions of attitude scale
psych::describe(sample_hyp[sample_hyp$prereg_experience == "yes", paste0("A", 1:24)])

## Questions of social norm scale
psych::describe(sample_hyp[sample_hyp$prereg_experience == "yes", paste0("SN", 1:8)])

## Questions of perceived behavioral control scale
psych::describe(sample_hyp[sample_hyp$prereg_experience == "yes", paste0("PBC", 1:5)])

## Questions of motivation scale
psych::describe(sample_hyp[sample_hyp$prereg_experience == "yes", paste0("M", 1:10)])

## Questions of obstacle scale
psych::describe(sample_hyp[sample_hyp$prereg_experience == "yes", paste0("O", 1:10)])

## Questions of intention scale
psych::describe(sample_hyp[sample_hyp$prereg_experience == "yes", paste0("intention", 1:3)])


# Without preregistration experience

## Questions of attitude scale
psych::describe(sample_hyp[sample_hyp$prereg_experience == "no", paste0("A", 1:24)])

## Questions of social norm scale
psych::describe(sample_hyp[sample_hyp$prereg_experience == "no", paste0("SN", 1:8)])

## Questions of perceived behavioral control scale
psych::describe(sample_hyp[sample_hyp$prereg_experience == "no", paste0("PBC", 1:5)])

## Questions of motivation scale
psych::describe(sample_hyp[sample_hyp$prereg_experience == "no", paste0("M", 1:10)])

## Questions of obstacle scale
psych::describe(sample_hyp[sample_hyp$prereg_experience == "no", paste0("O", 1:10)])

## Questions of intention scale
psych::describe(sample_hyp[sample_hyp$prereg_experience == "no", paste0("intention", 1:3)])


##############################################################################################

# Overall means and standard deviations of scales

# Means
mean(sample_hyp$A_score)
mean(sample_hyp$SN_score)
mean(sample_hyp$PBC_score)
mean(sample_hyp$intention)
mean(sample_hyp$M_score)
mean(sample_hyp$O_score)

# SDs
sd(sample_hyp$A_score)
sd(sample_hyp$SN_score)
sd(sample_hyp$PBC_score)
sd(sample_hyp$intention)
sd(sample_hyp$M_score)
sd(sample_hyp$O_score)

# Ranges
range(sample_hyp$A_score)[2] - range(sample_hyp$A_score)[1]
range(sample_hyp$SN_score)[2] - range(sample_hyp$SN_score)[1]
range(sample_hyp$PBC_score)[2] - range(sample_hyp$PBC_score)[1]
range(sample_hyp$intention)[2] - range(sample_hyp$intention)[1]
range(sample_hyp$M_score)[2] - range(sample_hyp$M_score)[1]
range(sample_hyp$O_score)[2] - range(sample_hyp$O_score)[1]


# With preregistration experience

# Means
mean(sample_hyp$A_score[sample_hyp$prereg_experience == "yes"])
mean(sample_hyp$SN_score[sample_hyp$prereg_experience == "yes"])
mean(sample_hyp$PBC_score[sample_hyp$prereg_experience == "yes"])
mean(sample_hyp$intention[sample_hyp$prereg_experience == "yes"])
mean(sample_hyp$M_score[sample_hyp$prereg_experience == "yes"])
mean(sample_hyp$O_score[sample_hyp$prereg_experience == "yes"])

# SDs
sd(sample_hyp$A_score[sample_hyp$prereg_experience == "yes"])
sd(sample_hyp$SN_score[sample_hyp$prereg_experience == "yes"])
sd(sample_hyp$PBC_score[sample_hyp$prereg_experience == "yes"])
sd(sample_hyp$intention[sample_hyp$prereg_experience == "yes"])
sd(sample_hyp$M_score[sample_hyp$prereg_experience == "yes"])
sd(sample_hyp$O_score[sample_hyp$prereg_experience == "yes"])

# Ranges
range(sample_hyp$A_score[sample_hyp$prereg_experience == "yes"])[2] - range(sample_hyp$A_score[sample_hyp$prereg_experience == "yes"])[1]
range(sample_hyp$SN_score[sample_hyp$prereg_experience == "yes"])[2] - range(sample_hyp$SN_score[sample_hyp$prereg_experience == "yes"])[1]
range(sample_hyp$PBC_score[sample_hyp$prereg_experience == "yes"])[2] - range(sample_hyp$PBC_score[sample_hyp$prereg_experience == "yes"])[1]
range(sample_hyp$intention[sample_hyp$prereg_experience == "yes"])[2] - range(sample_hyp$intention[sample_hyp$prereg_experience == "yes"])[1]
range(sample_hyp$M_score[sample_hyp$prereg_experience == "yes"])[2] - range(sample_hyp$M_score[sample_hyp$prereg_experience == "yes"])[1]
range(sample_hyp$O_score[sample_hyp$prereg_experience == "yes"])[2] - range(sample_hyp$O_score[sample_hyp$prereg_experience == "yes"])[1]


# Without preregistration experience

# Means
mean(sample_hyp$A_score[sample_hyp$prereg_experience == "no"])
mean(sample_hyp$SN_score[sample_hyp$prereg_experience == "no"])
mean(sample_hyp$PBC_score[sample_hyp$prereg_experience == "no"])
mean(sample_hyp$intention[sample_hyp$prereg_experience == "no"])
mean(sample_hyp$M_score[sample_hyp$prereg_experience == "no"])
mean(sample_hyp$O_score[sample_hyp$prereg_experience == "no"])

# SDs
sd(sample_hyp$A_score[sample_hyp$prereg_experience == "no"])
sd(sample_hyp$SN_score[sample_hyp$prereg_experience == "no"])
sd(sample_hyp$PBC_score[sample_hyp$prereg_experience == "no"])
sd(sample_hyp$intention[sample_hyp$prereg_experience == "no"])
sd(sample_hyp$M_score[sample_hyp$prereg_experience == "no"])
sd(sample_hyp$O_score[sample_hyp$prereg_experience == "no"])

# Ranges
range(sample_hyp$A_score[sample_hyp$prereg_experience == "no"])[2] - range(sample_hyp$A_score[sample_hyp$prereg_experience == "no"])[1]
range(sample_hyp$SN_score[sample_hyp$prereg_experience == "no"])[2] - range(sample_hyp$SN_score[sample_hyp$prereg_experience == "no"])[1]
range(sample_hyp$PBC_score[sample_hyp$prereg_experience == "no"])[2] - range(sample_hyp$PBC_score[sample_hyp$prereg_experience == "no"])[1]
range(sample_hyp$intention[sample_hyp$prereg_experience == "no"])[2] - range(sample_hyp$intention[sample_hyp$prereg_experience == "no"])[1]
range(sample_hyp$M_score[sample_hyp$prereg_experience == "no"])[2] - range(sample_hyp$M_score[sample_hyp$prereg_experience == "no"])[1]
range(sample_hyp$O_score[sample_hyp$prereg_experience == "no"])[2] - range(sample_hyp$O_score[sample_hyp$prereg_experience == "no"])[1]


###############################################################################################

# Sample recruited via the databases
sample_databases <- sample_hyp[sample_hyp$database == "Web of Science" 
                               | sample_hyp$database == "PubMed"
                               | sample_hyp$database == "PSYNDEX"
                               | sample_hyp$database == "PsycInfo",]

## Questions of attitude scale
psych::describe(sample_databases[ , paste0("A", 1:24)])

## Questions of social norm scale
psych::describe(sample_databases[ , paste0("SN", 1:8)])

## Questions of perceived behavioral control scale
psych::describe(sample_databases[ , paste0("PBC", 1:5)])

## Questions of motivation scale
psych::describe(sample_databases[ , paste0("M", 1:10)])

## Questions of obstacle scale
psych::describe(sample_databases[ , paste0("O", 1:10)])

## Questions of intention scale
psych::describe(sample_databases[ , paste0("intention", 1:3)])

table(sample_databases$A1) / length(sample_databases$CASE) * 100
table(sample_databases$A2) / length(sample_databases$CASE) * 100
table(sample_databases$A3) / length(sample_databases$CASE) * 100
table(sample_databases$A4) / length(sample_databases$CASE) * 100
table(sample_databases$A5) / length(sample_databases$CASE) * 100
table(sample_databases$A6) / length(sample_databases$CASE) * 100
table(sample_databases$A7) / length(sample_databases$CASE) * 100
table(sample_databases$A8) / length(sample_databases$CASE) * 100
table(sample_databases$A9) / length(sample_databases$CASE) * 100
table(sample_databases$A10) / length(sample_databases$CASE) * 100
table(sample_databases$A11) / length(sample_databases$CASE) * 100
table(sample_databases$A12) / length(sample_databases$CASE) * 100
table(sample_databases$A13) / length(sample_databases$CASE) * 100
table(sample_databases$A14) / length(sample_databases$CASE) * 100
table(sample_databases$A15) / length(sample_databases$CASE) * 100
table(sample_databases$A16) / length(sample_databases$CASE) * 100
table(sample_databases$A17) / length(sample_databases$CASE) * 100
table(sample_databases$A18) / length(sample_databases$CASE) * 100
table(sample_databases$A19) / length(sample_databases$CASE) * 100
table(sample_databases$A20) / length(sample_databases$CASE) * 100
table(sample_databases$A21) / length(sample_databases$CASE) * 100
table(sample_databases$A22) / length(sample_databases$CASE) * 100
table(sample_databases$A23) / length(sample_databases$CASE) * 100
table(sample_databases$A24) / length(sample_databases$CASE) * 100

table(sample_databases$SN1) / length(sample_databases$CASE) * 100
table(sample_databases$SN2) / length(sample_databases$CASE) * 100
table(sample_databases$SN3) / length(sample_databases$CASE) * 100
table(sample_databases$SN4) / length(sample_databases$CASE) * 100
table(sample_databases$SN5) / length(sample_databases$CASE) * 100
table(sample_databases$SN6) / length(sample_databases$CASE) * 100
table(sample_databases$SN7) / length(sample_databases$CASE) * 100
table(sample_databases$SN8) / length(sample_databases$CASE) * 100

table(sample_databases$PBC1) / length(sample_databases$CASE) * 100
table(sample_databases$PBC2) / length(sample_databases$CASE) * 100
table(sample_databases$PBC3) / length(sample_databases$CASE) * 100
table(sample_databases$PBC4) / length(sample_databases$CASE) * 100
table(sample_databases$PBC5) / length(sample_databases$CASE) * 100

table(sample_databases$M1) / length(sample_databases$CASE) * 100
table(sample_databases$M2) / length(sample_databases$CASE) * 100
table(sample_databases$M3) / length(sample_databases$CASE) * 100
table(sample_databases$M4) / length(sample_databases$CASE) * 100
table(sample_databases$M5) / length(sample_databases$CASE) * 100
table(sample_databases$M6) / length(sample_databases$CASE) * 100
table(sample_databases$M7) / length(sample_databases$CASE) * 100
table(sample_databases$M8) / length(sample_databases$CASE) * 100
table(sample_databases$M9) / length(sample_databases$CASE) * 100
table(sample_databases$M10) / length(sample_databases$CASE) * 100

table(sample_databases$O1) / length(sample_databases$CASE) * 100
table(sample_databases$O2) / length(sample_databases$CASE) * 100
table(sample_databases$O3) / length(sample_databases$CASE) * 100
table(sample_databases$O4) / length(sample_databases$CASE) * 100
table(sample_databases$O5) / length(sample_databases$CASE) * 100
table(sample_databases$O6) / length(sample_databases$CASE) * 100
table(sample_databases$O7) / length(sample_databases$CASE) * 100
table(sample_databases$O8) / length(sample_databases$CASE) * 100
table(sample_databases$O9) / length(sample_databases$CASE) * 100
table(sample_databases$O10) / length(sample_databases$CASE) * 100

table(sample_databases$intention1) / length(sample_databases$CASE) * 100
table(sample_databases$intention2) / length(sample_databases$CASE) * 100
table(sample_databases$intention3) / length(sample_databases$CASE) * 100

###############################################################################################
##################################### HYPOTHESES TESTS ########################################
###############################################################################################


###############################################################################################
######################## TEST FOR HYPOTHESIS 1: MODERATED REGRESSION ##########################
###############################################################################################

# Calculate interaction term
sample_hyp$interaction_A_importance <- sample_hyp$A_score * sample_hyp$importance


# Regression model
lm_hyp1 <- lm(intention ~ A_score + importance + interaction_A_importance + SN_score + PBC_score + prereg_experience,
              data = sample_hyp)
summary(lm_hyp1)
confint.lm(lm_hyp1, level = 0.95) # CI using standard errors


# Calculate standardized beta weights
lm.beta(lm_hyp1)


# Calculate one-sided p-values
s <- summary(lm_hyp1)
options(scipen = 999)
pt(coef(s)[, 3], lm_hyp1$df, lower = FALSE) # test weight > 0


######################################### PLOT ################################################

x <- sample_hyp$importance
sample_hyp$importance_3groups <-
        case_when(x > mean(x)+sd(x) ~ "high",
                  x < mean(x)+sd(x) & x > mean(x)-sd(x) ~ "average",
                  x < mean(x)-sd(x) ~ "low")

count(sample_hyp, importance_3groups)

sample_hyp %>% 
        ggplot() +
        aes(x = A_score, y = intention, group = importance_3groups, color = importance_3groups) +
        geom_point(color = "grey", alpha = .7) +
        geom_smooth(method = "lm")


###############################################################################################
##################### TEST FOR HYPOTHESIS 2.1-2.3: MULTPLE REGRESSIONS ########################
###############################################################################################

# Regression model 1: Attitudes
lm_hyp2_attitudes <- lm(A_score ~ years_in_research + prereg_experience,
              data = sample_hyp)
summary(lm_hyp2_attitudes)
confint.lm(lm_hyp2_attitudes, level = 0.95) # CI using standard errors


# Calculate standardized beta weights
lm.beta(lm_hyp2_attitudes)


# Regression model 2: Motivations
lm_hyp2_motivations <- lm(M_score ~ years_in_research + prereg_experience,
                        data = sample_hyp)
summary(lm_hyp2_motivations)
confint.lm(lm_hyp2_motivations, level = 0.95) # CI using standard errors


# Calculate standardized beta weights
lm.beta(lm_hyp2_motivations)


# Regression model 3: Obstacles
lm_hyp2_obstacles <- lm(O_score ~ years_in_research + prereg_experience,
                          data = sample_hyp)
summary(lm_hyp2_obstacles)
confint.lm(lm_hyp2_obstacles, level = 0.95) # CI using standard errors


# Calculate standardized beta weights
lm.beta(lm_hyp2_obstacles)


######################################### PLOTS ###############################################

# Plot for attitudes
equation1_attitudes = function(x){coef(lm_hyp2_attitudes)[2]*x + coef(lm_hyp2_attitudes)[1]}
equation2_attitudes = function(x){coef(lm_hyp2_attitudes)[2]*x + coef(lm_hyp2_attitudes)[1] + coef(lm_hyp2_attitudes)[3]}

ggplot(sample_hyp,aes(y = A_score,x = years_in_research,color =  prereg_experience)) + geom_point() +
        stat_function(fun = equation1_attitudes,geom = "line",color = scales::hue_pal()(2)[1]) +
        stat_function(fun = equation2_attitudes,geom = "line",color = scales::hue_pal()(2)[2])

# Plot for motivations
equation1_motivations = function(x){coef(lm_hyp2_motivations)[2]*x + coef(lm_hyp2_motivations)[1]}
equation2_motivations = function(x){coef(lm_hyp2_motivations)[2]*x + coef(lm_hyp2_motivations)[1] + coef(lm_hyp2_motivations)[3]}

ggplot(sample_hyp,aes(y = M_score,x = years_in_research,color = prereg_experience)) + geom_point() +
        stat_function(fun = equation1_motivations,geom = "line",color = scales::hue_pal()(2)[1]) +
        stat_function(fun = equation2_motivations,geom = "line",color = scales::hue_pal()(2)[2])


# Plot for obstacles
equation1_obstacles = function(x){coef(lm_hyp2_obstacles)[2]*x + coef(lm_hyp2_obstacles)[1]}
equation2_obstacles = function(x){coef(lm_hyp2_obstacles)[2]*x + coef(lm_hyp2_obstacles)[1] + coef(lm_hyp2_obstacles)[3]}

ggplot(sample_hyp,aes(y = O_score,x = years_in_research,color = prereg_experience)) + geom_point() +
        stat_function(fun = equation1_obstacles,geom = "line",color = scales::hue_pal()(2)[1]) +
        stat_function(fun = equation2_obstacles,geom = "line",color = scales::hue_pal()(2)[2])


################################################################################################
############################## SENSITIVITY ANALYSES ############################################
################################################################################################

########################### CHECKING EXCLUSION CRITERIA ########################################
####  Sample that did indicate faithful participation, but did not complete the survey #########
################################################################################################

######################## TEST FOR HYPOTHESIS 1: MODERATED REGRESSION ###########################

# Calculate interaction term
sample_desc$interaction_A_importance <- sample_desc$A_score * sample_desc$importance


# Regression model
lm_hyp1_incomplete <- lm(intention ~ A_score + importance + interaction_A_importance + SN_score + PBC_score + prereg_experience,
                           data = sample_desc)
summary(lm_hyp1_incomplete)
confint.lm(lm_hyp1_incomplete, level = 0.95) # CI using standard errors

# Calculate standardized beta weights
lm.beta(lm_hyp1_incomplete)

# Calculate one-sided p-values
s <- summary(lm_hyp1_incomplete)
options(scipen = 999)
pt(coef(s)[, 3], lm_hyp1_incomplete$df, lower = FALSE) # test weight > 0


##################### TEST FOR HYPOTHESIS 2: MULTIPLE REGRESSIONS #############################

# Regression model 1: Attitudes
lm_hyp2_attitudes_incomplete <- lm(A_score ~ years_in_research + prereg_experience,
                        data = sample_desc)
summary(lm_hyp2_attitudes_incomplete)
confint.lm(lm_hyp2_attitudes_incomplete, level = 0.95) # CI using standard errors
# Calculate standardized beta weights
lm.beta(lm_hyp2_attitudes_incomplete)


# Regression model 2: Motivations
lm_hyp2_motivations_incomplete <- lm(M_score ~ years_in_research + prereg_experience,
                          data = sample_desc)
summary(lm_hyp2_motivations_incomplete)
confint.lm(lm_hyp2_motivations_incomplete, level = 0.95) # CI using standard errors
# Calculate standardized beta weights
lm.beta(lm_hyp2_motivations_incomplete)


# Regression model 3: Obstacles
lm_hyp2_obstacles_incomplete <- lm(O_score ~ years_in_research + prereg_experience,
                        data = sample_desc)
summary(lm_hyp2_obstacles_incomplete)
confint.lm(lm_hyp2_obstacles_incomplete, level = 0.95) # CI using standard errors
# Calculate standardized beta weights
lm.beta(lm_hyp2_obstacles_incomplete)


###############################################################################################
#################### CHANGES COMPARED TO PRELIMINARY ANALYSIS SCRIPT ##########################
###############################################################################################

# General: 'CASE' was used instead of 'id' (see S9 Script)
# General: Some parts of the code were edited to enable correct functioning and to correct spelling errors
# General: Frequency plots were created with ggplot (tidyverse), and various calculations were made with tidyverse functions instead of Base R
# General: Whenever 'raw_data' was used in the script, now 'preprocessing' was used to exclude two participants that did not give informed consent
# General: For all open text input tables, the deletion of empty entries was corrected (before, they were selected based on ' > 0', but this excluded some comments erroneously)
# General: 'is.na(sample_desc$...) == FALSE & sample_desc$ ... != 0' and similar code was added in various functions to ensure that only participants that responded to the respective items are included in the analyses (e.g., as a basis for calculating percentages for the descriptive reports)
# General: Various plots were added, e.g., for intention and importance; for others, frequency tables were created of plots (e.g., suggestions to improve preregistration)
# General: For various items, the separation of prereg experience yes vs. no and/or analysis of the 'sample_hyp' were not done because these items were not analyzed in such detail
# General: Since discrepancies were solved in pairs, no interrater reliability was calculated
# General: Based on a reviewer comment, the median and IQR were calculated for some of the measures in addition to the mean

# L6ff: Loaded packages were updated
# L23ff: In the preliminary script, the wrong number of contacted persons was given (more precisely: it was the old planned number, which was changed during the revision process)
# L30-31: This code was  added to assess the response rate for the database recruitment
# L38ff:  'sample_desc' was used here instead of 'raw_data'
# L43-45: A calculation was added to assess how many participants were excluded based on their degree
# L52ff: The inspection of quotas was updated
# L70ff: This section was edited to allow for a more precise insight into the different subsample sizes
# L85: The correct number of pages, as described in the RR, were inserted; additionally, page 4 is not directly shown to the participants (rather, it is used for checking the quota in the background), thus it is excluded from this calculation
# L114-115: This code was added to calculate the percentage of participants with prereg experience in all databases
# L138: A calculation of the proportion of participants with preregistration experience, only considering participants recruited from the general databases, was added
# L145-146: This code was added to inspect the preregistration experience of the OSF sample
# L150: Two participants indicated a negative number when asked how many preregistrations they have created; since it is most likely that they have written the '-' on mistake, the absolute value of their response is used
# L183, L189-190 & L195: Percentage calculation was added
# L221ff: This calculation was added to assess the age of the sample excluding OSF
# L238ff: This section was edited to be based on continents instead of countries; the "country" variable which was assessed during data collection, was transformed into a "continent" variable to ensure anonymity (see S9 Script)
# L277ff: 'na.rm = TRUE' was added
# L299ff: This calculation was added to assess the years in research of the sample excluding OSF
# L576: A calculation was added to assess how many participants tend toward intending to preregister in the future (intention > 0)
# L997ff: The labels were corrected to resemble the descriptions in the paper (e.g., "bachelor_degree" instead of "master")
# L1977ff: Due to an error, records that gave inappropriate responses had not been excluded from this table, so this code was added to correct this error
# L2306ff: 'psych::' was added and the 'describe()' function was also applied to the intention item
# L2336ff: This code ('quantile()') was added to give more information about the distribution of responses
# L2442ff: Intention was added in this overview
# L2531ff: This code was added to create a table which shows detailed information about the individual items, only for participants recruited from the general databases
