# Supplementary material for: Registered report: Survey on attitudes and experiences regarding preregistration in psychological research
Source: PLoS One. 2023 Mar 16;18(3):e0281086. doi: 10.1371/journal.pone.0281086 (PMC10019715; doi:10.1371/journal.pone.0281086)
Supplement: S4 Script — This script includes the code for all exploratory analyses that were conducted to further inspect the data. (R) [file pone.0281086.s016.R]

###############################################################################################
########################### S12: ANALYSIS SCRIPT FOR POSS #####################################
############################## EXPLORATORY ANALYSES ###########################################
###############################################################################################

# Load packages

library(car)
library(corrplot)
library(olsrr)
library(tidyverse)


###############################################################################################
####################### INFLUENCE OF STAYING IN / LEAVING ACADEMIA ############################
###############################################################################################
################## Sensitivity analysis to test if this has an influence ######################
###############################################################################################

sample_hyp_leave_academia <- sample_hyp[sample_hyp$stay_leave_academia != "Other", ]

# Calculate interaction term
sample_hyp_leave_academia$interaction_A_importance <- sample_hyp_leave_academia$A_score * sample_hyp_leave_academia$importance

######################## TEST FOR HYPOTHESIS 1: MODERATED REGRESSION ##########################

# Assumption tests

# Calculations
# Regression model
lm_hyp1_leave_academia_assumptions <- lm(intention ~ A_score + importance + interaction_A_importance + SN_score + PBC_score + prereg_experience + stay_leave_academia,
                         data = sample_hyp_leave_academia)


# Uncorrelated predictors
# Correlation plot for A-score, importance, A-score*importance, SN-score, and PBC-score
sample_hyp_leave_academia$prereg_experience <- as.numeric(sample_hyp_leave_academia$prereg_experience) 
sample_hyp_leave_academia$stay_leave_academia <- as.numeric(sample_hyp_leave_academia$stay_leave_academia) 

correlations_leave_academia_assumptions <- cor(sample_hyp_leave_academia[ , c("A_score", "importance", "interaction_A_importance", "SN_score", "PBC_score", "prereg_experience", "stay_leave_academia")], use = "pairwise.complete.obs")
corrplot(correlations_leave_academia_assumptions, method = "circle")
cor(sample_hyp_leave_academia[ , c("A_score", "importance", "interaction_A_importance", "SN_score", "PBC_score", "prereg_experience", "stay_leave_academia")], use = "pairwise.complete.obs")

# Test for multicollinearity
ols_vif_tol(lm_hyp1_leave_academia_assumptions)
# --> the variance inflation factor is < 10 in all cases, so no aggregation is necessary


# Normality of residuals
# Histogram of residuals (to test for normality of residuals)
mean_residuals_hyp1_leave_academia_assumptions <- mean(lm_hyp1_leave_academia_assumptions$residuals)
std_residuals_hyp1_leave_academia_assumptions <- sd(lm_hyp1_leave_academia_assumptions$residuals)
hist(lm_hyp1_leave_academia_assumptions$residuals, density = 20, breaks = 100, prob = TRUE, 
     main = "Normal curve over residual histogram")
curve(dnorm(x, mean = mean_residuals_hyp1_leave_academia_assumptions, sd = std_residuals_hyp1_leave_academia_assumptions), 
      col = "red", lwd = 2, add = TRUE, yaxt = "n")


# QQ plot of residuals
qqnorm(lm_hyp1_leave_academia_assumptions$residuals)
qqline(lm_hyp1_leave_academia_assumptions$residuals)

# --> there seem to be some more extreme values than anticipated under normality assumption, however, it still seems that normality can be assumed

# Homogeneity variance
# Plotting residuals
plot(lm_hyp1_leave_academia_assumptions$residuals)
# --> plot shows that homogeneity of variance can be assumed


###############################################################################################

# Regression model
lm_hyp1_leave_academia <- lm(intention ~ A_score + importance + interaction_A_importance + SN_score + PBC_score + prereg_experience + stay_leave_academia,
                             data = sample_hyp_leave_academia)
summary(lm_hyp1_leave_academia)
confint.lm(lm_hyp1_leave_academia, level = 0.95) # CI using standard errors

# Calculate standardized beta weights
lm.beta(lm_hyp1_leave_academia)

# Calculate one-sided p-values
s <- summary(lm_hyp1_leave_academia)
options(scipen = 999)
pt(coef(s)[, 3], lm_hyp1_leave_academia$df, lower = FALSE) # test weight > 0


##################### TEST FOR HYPOTHESIS 2: MULTIPLE REGRESSIONS #############################

# Assumption tests

lm_hyp2_attitudes_leave_academia_assumptions <- lm(A_score ~ years_in_research + prereg_experience + stay_leave_academia,
                                       data = sample_hyp_leave_academia)

lm_hyp2_motivations_leave_academia_assumptions <- lm(M_score ~ years_in_research + prereg_experience + stay_leave_academia,
                                         data = sample_hyp_leave_academia)

lm_hyp2_obstacles_leave_academia_assumptions <- lm(O_score ~ years_in_research + prereg_experience + stay_leave_academia,
                                       data = sample_hyp_leave_academia)

# Uncorrelated predictors
cor(sample_hyp_leave_academia[ , c("years_in_research", "prereg_experience", "stay_leave_academia")], use = "pairwise.complete.obs") 
# --> small correlation of 0.05

# Test for multicollinearity
ols_vif_tol(lm_hyp2_attitudes_leave_academia_assumptions)
ols_vif_tol(lm_hyp2_motivations_leave_academia_assumptions)
ols_vif_tol(lm_hyp2_obstacles_leave_academia_assumptions)
# --> the variance inflation factor is < 10 in all cases


# Normality of residuals
# Histogram of residuals (to test for normality of residuals)
mean_residuals_hyp2_attitudes_leave_academia_assumptions <- mean(lm_hyp2_attitudes_leave_academia_assumptions$residuals)
std_residuals_hyp2_attitudes_leave_academia_assumptions <- sd(lm_hyp2_attitudes_leave_academia_assumptions$residuals)
hist(lm_hyp2_attitudes_leave_academia_assumptions$residuals, density = 20, breaks = 100, prob = TRUE, 
     main = "Normal curve over residual histogram")
curve(dnorm(x, mean = mean_residuals_hyp2_attitudes_leave_academia_assumptions, sd = std_residuals_hyp2_attitudes_leave_academia_assumptions), 
      col = "red", lwd = 2, add = TRUE, yaxt = "n")

mean_residuals_hyp2_motivations_leave_academia_assumptions <- mean(lm_hyp2_motivations_leave_academia_assumptions$residuals)
std_residuals_hyp2_motivations_leave_academia_assumptions <- sd(lm_hyp2_motivations_leave_academia_assumptions$residuals)
hist(lm_hyp2_motivations_leave_academia_assumptions$residuals, density = 20, breaks = 100, prob = TRUE, 
     main = "Normal curve over residual histogram")
curve(dnorm(x, mean = mean_residuals_hyp2_motivations_leave_academia_assumptions, sd = std_residuals_hyp2_motivations_leave_academia_assumptions), 
      col = "red", lwd = 2, add = TRUE, yaxt = "n")

mean_residuals_hyp2_obstacles_leave_academia_assumptions <- mean(lm_hyp2_obstacles_leave_academia_assumptions$residuals)
std_residuals_hyp2_obstacles_leave_academia_assumptions <- sd(lm_hyp2_obstacles_leave_academia_assumptions$residuals)
hist(lm_hyp2_obstacles_leave_academia_assumptions$residuals, density = 20, breaks = 100, prob = TRUE, 
     main = "Normal curve over residual histogram")
curve(dnorm(x, mean = mean_residuals_hyp2_obstacles_leave_academia_assumptions, sd = std_residuals_hyp2_obstacles_leave_academia_assumptions), 
      col = "red", lwd = 2, add = TRUE, yaxt = "n")

# QQ plot of residuals
qqnorm(lm_hyp2_attitudes_leave_academia_assumptions$residuals)
qqline(lm_hyp2_attitudes_leave_academia_assumptions$residuals)

qqnorm(lm_hyp2_motivations_leave_academia_assumptions$residuals)
qqline(lm_hyp2_motivations_leave_academia_assumptions$residuals)

qqnorm(lm_hyp2_obstacles_leave_academia_assumptions$residuals)
qqline(lm_hyp2_obstacles_leave_academia_assumptions$residuals)

# --> as above, there are some more extreme outliers than expected, but it seems okay to assume normality


# Homogeneity variance

# Plotting residuals
plot(lm_hyp2_attitudes_leave_academia_assumptions$residuals)
plot(lm_hyp2_motivations_leave_academia_assumptions$residuals)
plot(lm_hyp2_obstacles_leave_academia_assumptions$residuals)
# --> plot shows that homogeneity of variance can be assumed


###############################################################################################

# Regression model 1: Attitudes
lm_hyp2_attitudes_leave_academia <- lm(A_score ~ years_in_research + prereg_experience + stay_leave_academia,
                                   data = sample_hyp_leave_academia)
summary(lm_hyp2_attitudes_leave_academia)
confint.lm(lm_hyp2_attitudes_leave_academia, level = 0.95) # CI using standard errors
# Calculate standardized beta weights
lm.beta(lm_hyp2_attitudes_leave_academia)


# Regression model 2: Motivations
lm_hyp2_motivations_leave_academia <- lm(M_score ~ years_in_research + prereg_experience + stay_leave_academia,
                                     data = sample_hyp_leave_academia)
summary(lm_hyp2_motivations_leave_academia)
confint.lm(lm_hyp2_motivations_leave_academia, level = 0.95) # CI using standard errors
# Calculate standardized beta weights
lm.beta(lm_hyp2_motivations_leave_academia)


# Regression model 3: Obstacles
lm_hyp2_obstacles_leave_academia <- lm(O_score ~ years_in_research + prereg_experience + stay_leave_academia,
                                   data = sample_hyp_leave_academia)
summary(lm_hyp2_obstacles_leave_academia)
confint.lm(lm_hyp2_obstacles_leave_academia, level = 0.95) # CI using standard errors
# Calculate standardized beta weights
lm.beta(lm_hyp2_obstacles_leave_academia)


###############################################################################################
###################################### DIFFERENT DATABASES ####################################
###############################################################################################

sample_hyp %>%
  group_by(database) %>%
  summarise(attitudes = mean(A_score),
            motivations = mean(M_score),
            obstacles = mean(O_score),
            subjective_norms = mean(SN_score),
            pbc = mean(PBC_score),
            intention = mean(intention),
            importance = mean(importance)) %>%
  ungroup() -> means_database_differences

sample_hyp %>%
  group_by(database) %>%
  summarise(attitudes = sd(A_score),
            motivations = sd(M_score),
            obstacles = sd(O_score),
            subjective_norms = sd(SN_score),
            pbc = sd(PBC_score),
            intention = sd(intention),
            importance = sd(importance)) %>%
  ungroup() -> sd_database_differences

sample_hyp %>%
  group_by(database) %>%
  summarise(attitudes = range(A_score)[2] - range(A_score)[1],
            motivations = range(M_score)[2] - range(M_score)[1],
            obstacles = range(O_score)[2] - range(O_score)[1],
            subjective_norms = range(SN_score)[2] - range(SN_score)[1],
            pbc = range(PBC_score)[2] - range(PBC_score)[1],
            intention = range(intention)[2] - range(intention)[1],
            importance = range(importance)[2] - range(importance)[1]) %>%
  ungroup() -> range_database_differences


###############################################################################################
############################## GENDER DIFFERENCES #############################################
###############################################################################################

sample_hyp %>%
  filter(is.na(gender) == FALSE) %>%
  group_by(gender) %>%
  summarise(attitudes = mean(A_score),
            motivations = mean(M_score),
            obstacles = mean(O_score),
            subjective_norms = mean(SN_score),
            pbc = mean(PBC_score),
            intention = mean(intention),
            importance = mean(importance)) %>%
  ungroup() -> means_gender_differences

sample_hyp %>%
  filter(is.na(gender) == FALSE) %>%
  group_by(gender) %>%
  summarise(attitudes = sd(A_score),
            motivations = sd(M_score),
            obstacles = sd(O_score),
            subjective_norms = sd(SN_score),
            pbc = sd(PBC_score),
            intention = sd(intention),
            importance = sd(importance)) %>%
  ungroup() -> sd_gender_differences

sample_hyp %>%
  filter(is.na(gender) == FALSE) %>%
  group_by(gender) %>%
  summarise(attitudes = range(A_score)[2] - range(A_score)[1],
            motivations = range(M_score)[2] - range(M_score)[1],
            obstacles = range(O_score)[2] - range(O_score)[1],
            subjective_norms = range(SN_score)[2] - range(SN_score)[1],
            pbc = range(PBC_score)[2] - range(PBC_score)[1],
            intention = range(intention)[2] - range(intention)[1],
            importance = range(importance)[2] - range(importance)[1]) %>%
  ungroup() -> range_gender_differences

# Preregistration experience - male
table(sample_desc$gender, sample_desc$prereg_experience)[1,2] / sum(table(sample_desc$gender, sample_desc$prereg_experience)[1,1] + table(sample_desc$gender, sample_desc$prereg_experience)[1,2])

# Preregistration experience - female
table(sample_desc$gender, sample_desc$prereg_experience)[2,2] / sum(table(sample_desc$gender, sample_desc$prereg_experience)[2,1] + table(sample_desc$gender, sample_desc$prereg_experience)[2,2])

# Preregistrationn experience - other gender
table(sample_desc$gender, sample_desc$prereg_experience)[3,2] / sum(table(sample_desc$gender, sample_desc$prereg_experience)[3,1] + table(sample_desc$gender, sample_desc$prereg_experience)[3,2])


# Significance tests

# Assumption tests

# Independence of samples and independence within each sample are achieved via the experimental design

## Test for normal distribution
table(sample_hyp$gender) # n is greater than 80, therefore normality does not need to be tested (test would be robust if assumption is violated)

# Levene test
leveneTest(A_score ~ gender, data = sample_hyp, center = mean)
leveneTest(M_score ~ gender, data = sample_hyp, center = mean)
leveneTest(O_score ~ gender, data = sample_hyp, center = mean)
leveneTest(SN_score ~ gender, data = sample_hyp, center = mean)
leveneTest(PBC_score ~ gender, data = sample_hyp, center = mean)
leveneTest(intention ~ gender, data = sample_hyp, center = mean)
leveneTest(importance ~ gender, data = sample_hyp, center = mean)
# variance homogeneity is given for all scales except for the PBC score; but since groups are large and rather evenly sized, test will be robust

# t tests
t.test(A_score ~ gender, data = sample_hyp[sample_hyp$gender == "male" | sample_hyp$gender == "female", ])
t.test(M_score ~ gender, data = sample_hyp[sample_hyp$gender == "male" | sample_hyp$gender == "female", ])
t.test(O_score ~ gender, data = sample_hyp[sample_hyp$gender == "male" | sample_hyp$gender == "female", ])
t.test(SN_score ~ gender, data = sample_hyp[sample_hyp$gender == "male" | sample_hyp$gender == "female", ])
t.test(PBC_score ~ gender, data = sample_hyp[sample_hyp$gender == "male" | sample_hyp$gender == "female", ])
t.test(intention ~ gender, data = sample_hyp[sample_hyp$gender == "male" | sample_hyp$gender == "female", ])
t.test(importance ~ gender, data = sample_hyp[sample_hyp$gender == "male" | sample_hyp$gender == "female", ])


###############################################################################################
################################### INFLUENCE OF AGE ##########################################
###############################################################################################

correlation_scores_age <- cor(sample_hyp[is.na(sample_hyp$age) == FALSE, c("age", "A_score", "M_score", "O_score", "intention", "importance", "years_in_research")])
corrplot(correlation_scores_age, method = "circle")
correlation_scores_age

# Assumption tests
# Level of measurement is accurat (scales), pairs are related (within-measurement design), outliers and linearity will be checked

# Outlier detection
boxplot(sample_hyp$age)
# no extreme outliers

# Linearity
plot(sample_hyp$age, sample_hyp$A_score)
plot(sample_hyp$age, sample_hyp$M_score)
plot(sample_hyp$age, sample_hyp$O_score)
plot(sample_hyp$age, sample_hyp$intention)
plot(sample_hyp$age, sample_hyp$importantance)
plot(sample_hyp$age, sample_hyp$years_in_research)
# linearity is not very clear, but can be assumed

# Significance tests
cor.test(sample_hyp$age, sample_hyp$A_score)
cor.test(sample_hyp$age, sample_hyp$M_score)
cor.test(sample_hyp$age, sample_hyp$O_score)
cor.test(sample_hyp$age, sample_hyp$intention)
cor.test(sample_hyp$age, sample_hyp$importance)
cor.test(sample_hyp$age, sample_hyp$years_in_research)


###############################################################################################
################ CORRELATION OF ATTITUDES, MOTIVATIONS AND OBSTACLES ##########################
###############################################################################################

correlation_scores_scales <- cor(sample_hyp[ , c("A_score", "M_score", "O_score")])
corrplot(correlation_scores_scales, method = "circle")
correlation_scores_scales

# Assumption tests
# Level of measurement is accurat (scales), pairs are related (within-measurement design), outliers and linearity will be checked

# Outlier detection
boxplot(sample_hyp$A_score)
boxplot(sample_hyp$M_score)
boxplot(sample_hyp$O_score)
# no extreme outliers

# Linearity
plot(sample_hyp$A_score, sample_hyp$M_score)
plot(sample_hyp$A_score, sample_hyp$O_score)
plot(sample_hyp$M_score, sample_hyp$O_score)
# linearity can be assumed

# Significance tests
cor.test(sample_hyp$A_score, sample_hyp$M_score)
cor.test(sample_hyp$A_score, sample_hyp$O_score)
cor.test(sample_hyp$M_score, sample_hyp$O_score)


###############################################################################################
####################### PROBLEMS / WORRIES IN DIFFERENT TOPICS ################################
###############################################################################################

# Insecurity what needs to be included

# Worry
table(sample_desc$worries_insecurity[sample_desc$topic_clinical == 1])[2] / sum(table(sample_desc$worries_insecurity[sample_desc$topic_clinical == 1 & sample_desc$worries != 0])) * 100
table(sample_desc$worries_insecurity[sample_desc$topic_developmental == 1])[2] / sum(table(sample_desc$worries_insecurity[sample_desc$topic_developmental == 1 & sample_desc$worries != 0])) * 100
table(sample_desc$worries_insecurity[sample_desc$topic_differential == 1])[2] / sum(table(sample_desc$worries_insecurity[sample_desc$topic_differential == 1 & sample_desc$worries != 0])) * 100
table(sample_desc$worries_insecurity[sample_desc$topic_educational == 1])[2] / sum(table(sample_desc$worries_insecurity[sample_desc$topic_educational == 1 & sample_desc$worries != 0])) * 100
table(sample_desc$worries_insecurity[sample_desc$topic_experimental_cognitive == 1])[2] / sum(table(sample_desc$worries_insecurity[sample_desc$topic_experimental_cognitive == 1 & sample_desc$worries != 0])) * 100
table(sample_desc$worries_insecurity[sample_desc$topic_general == 1])[2] / sum(table(sample_desc$worries_insecurity[sample_desc$topic_general == 1 & sample_desc$worries != 0])) * 100
table(sample_desc$worries_insecurity[sample_desc$topic_neuro == 1])[2] / sum(table(sample_desc$worries_insecurity[sample_desc$topic_neuro == 1 & sample_desc$worries != 0])) * 100
table(sample_desc$worries_insecurity[sample_desc$topic_organizational == 1])[2] / sum(table(sample_desc$worries_insecurity[sample_desc$topic_organizational == 1 & sample_desc$worries != 0])) * 100
table(sample_desc$worries_insecurity[sample_desc$topic_methods == 1])[2] / sum(table(sample_desc$worries_insecurity[sample_desc$topic_methods == 1 & sample_desc$worries != 0])) * 100
table(sample_desc$worries_insecurity[sample_desc$topic_social == 1])[2] / sum(table(sample_desc$worries_insecurity[sample_desc$topic_social == 1 & sample_desc$worries != 0])) * 100

# Problem
table(sample_desc$problems_insecurity[sample_desc$topic_clinical == 1])[2] / sum(table(sample_desc$problems_insecurity[sample_desc$topic_clinical == 1 & sample_desc$problems != 0])) * 100
table(sample_desc$problems_insecurity[sample_desc$topic_developmental == 1])[2] / sum(table(sample_desc$problems_insecurity[sample_desc$topic_developmental == 1 & sample_desc$problems != 0])) * 100
table(sample_desc$problems_insecurity[sample_desc$topic_differential == 1])[2] / sum(table(sample_desc$problems_insecurity[sample_desc$topic_differential == 1 & sample_desc$problems != 0])) * 100
table(sample_desc$problems_insecurity[sample_desc$topic_educational == 1])[2] / sum(table(sample_desc$problems_insecurity[sample_desc$topic_educational == 1 & sample_desc$problems != 0])) * 100
table(sample_desc$problems_insecurity[sample_desc$topic_experimental_cognitive == 1])[2] / sum(table(sample_desc$problems_insecurity[sample_desc$topic_experimental_cognitive == 1 & sample_desc$problems != 0])) * 100
table(sample_desc$problems_insecurity[sample_desc$topic_general == 1])[2] / sum(table(sample_desc$problems_insecurity[sample_desc$topic_general == 1 & sample_desc$problems != 0])) * 100
table(sample_desc$problems_insecurity[sample_desc$topic_neuro == 1])[2] / sum(table(sample_desc$problems_insecurity[sample_desc$topic_neuro == 1 & sample_desc$problems != 0])) * 100
table(sample_desc$problems_insecurity[sample_desc$topic_organizational == 1])[2] / sum(table(sample_desc$problems_insecurity[sample_desc$topic_organizational == 1 & sample_desc$problems != 0])) * 100
table(sample_desc$problems_insecurity[sample_desc$topic_methods == 1])[2] / sum(table(sample_desc$problems_insecurity[sample_desc$topic_methods == 1 & sample_desc$problems != 0])) * 100
table(sample_desc$problems_insecurity[sample_desc$topic_social == 1])[2] / sum(table(sample_desc$problems_insecurity[sample_desc$topic_social == 1 & sample_desc$problems != 0])) * 100

################################################################################

# Conflict

# Worry
table(sample_desc$worries_conflict[sample_desc$topic_clinical == 1])[2] / sum(table(sample_desc$worries_conflict[sample_desc$topic_clinical == 1 & sample_desc$worries != 0])) * 100
table(sample_desc$worries_conflict[sample_desc$topic_developmental == 1])[2] / sum(table(sample_desc$worries_conflict[sample_desc$topic_developmental == 1 & sample_desc$worries != 0])) * 100
table(sample_desc$worries_conflict[sample_desc$topic_differential == 1])[2] / sum(table(sample_desc$worries_conflict[sample_desc$topic_differential == 1 & sample_desc$worries != 0])) * 100
table(sample_desc$worries_conflict[sample_desc$topic_educational == 1])[2] / sum(table(sample_desc$worries_conflict[sample_desc$topic_educational == 1 & sample_desc$worries != 0])) * 100
table(sample_desc$worries_conflict[sample_desc$topic_experimental_cognitive == 1])[2] / sum(table(sample_desc$worries_conflict[sample_desc$topic_experimental_cognitive == 1 & sample_desc$worries != 0])) * 100
table(sample_desc$worries_conflict[sample_desc$topic_general == 1])[2] / sum(table(sample_desc$worries_conflict[sample_desc$topic_general == 1 & sample_desc$worries != 0])) * 100
table(sample_desc$worries_conflict[sample_desc$topic_neuro == 1])[2] / sum(table(sample_desc$worries_conflict[sample_desc$topic_neuro == 1 & sample_desc$worries != 0])) * 100
table(sample_desc$worries_conflict[sample_desc$topic_organizational == 1])[2] / sum(table(sample_desc$worries_conflict[sample_desc$topic_organizational == 1 & sample_desc$worries != 0])) * 100
table(sample_desc$worries_conflict[sample_desc$topic_methods == 1])[2] / sum(table(sample_desc$worries_conflict[sample_desc$topic_methods == 1 & sample_desc$worries != 0])) * 100
table(sample_desc$worries_conflict[sample_desc$topic_social == 1])[2] / sum(table(sample_desc$worries_conflict[sample_desc$topic_social == 1 & sample_desc$worries != 0])) * 100

# Problem
table(sample_desc$problems_conflict[sample_desc$topic_clinical == 1])[2] / sum(table(sample_desc$problems_conflict[sample_desc$topic_clinical == 1 & sample_desc$problems != 0])) * 100
table(sample_desc$problems_conflict[sample_desc$topic_developmental == 1])[2] / sum(table(sample_desc$problems_conflict[sample_desc$topic_developmental == 1 & sample_desc$problems != 0])) * 100
table(sample_desc$problems_conflict[sample_desc$topic_differential == 1])[2] / sum(table(sample_desc$problems_conflict[sample_desc$topic_differential == 1 & sample_desc$problems != 0])) * 100
table(sample_desc$problems_conflict[sample_desc$topic_educational == 1])[2] / sum(table(sample_desc$problems_conflict[sample_desc$topic_educational == 1 & sample_desc$problems != 0])) * 100
table(sample_desc$problems_conflict[sample_desc$topic_experimental_cognitive == 1])[2] / sum(table(sample_desc$problems_conflict[sample_desc$topic_experimental_cognitive == 1 & sample_desc$problems != 0])) * 100
table(sample_desc$problems_conflict[sample_desc$topic_general == 1])[2] / sum(table(sample_desc$problems_conflict[sample_desc$topic_general == 1 & sample_desc$problems != 0])) * 100
table(sample_desc$problems_conflict[sample_desc$topic_neuro == 1])[2] / sum(table(sample_desc$problems_conflict[sample_desc$topic_neuro == 1 & sample_desc$problems != 0])) * 100
table(sample_desc$problems_conflict[sample_desc$topic_organizational == 1])[2] / sum(table(sample_desc$problems_conflict[sample_desc$topic_organizational == 1 & sample_desc$problems != 0])) * 100
table(sample_desc$problems_conflict[sample_desc$topic_methods == 1])[2] / sum(table(sample_desc$problems_conflict[sample_desc$topic_methods == 1 & sample_desc$problems != 0])) * 100
table(sample_desc$problems_conflict[sample_desc$topic_social == 1])[2] / sum(table(sample_desc$problems_conflict[sample_desc$topic_social == 1 & sample_desc$problems != 0])) * 100

################################################################################

# Changes not possible

# Worry
table(sample_desc$worries_changes[sample_desc$topic_clinical == 1])[2] / sum(table(sample_desc$worries_changes[sample_desc$topic_clinical == 1 & sample_desc$worries != 0])) * 100
table(sample_desc$worries_changes[sample_desc$topic_developmental == 1])[2] / sum(table(sample_desc$worries_changes[sample_desc$topic_developmental == 1 & sample_desc$worries != 0])) * 100
table(sample_desc$worries_changes[sample_desc$topic_differential == 1])[2] / sum(table(sample_desc$worries_changes[sample_desc$topic_differential == 1 & sample_desc$worries != 0])) * 100
table(sample_desc$worries_changes[sample_desc$topic_educational == 1])[2] / sum(table(sample_desc$worries_changes[sample_desc$topic_educational == 1 & sample_desc$worries != 0])) * 100
table(sample_desc$worries_changes[sample_desc$topic_experimental_cognitive == 1])[2] / sum(table(sample_desc$worries_changes[sample_desc$topic_experimental_cognitive == 1 & sample_desc$worries != 0])) * 100
table(sample_desc$worries_changes[sample_desc$topic_general == 1])[2] / sum(table(sample_desc$worries_changes[sample_desc$topic_general == 1 & sample_desc$worries != 0])) * 100
table(sample_desc$worries_changes[sample_desc$topic_neuro == 1])[2] / sum(table(sample_desc$worries_changes[sample_desc$topic_neuro == 1 & sample_desc$worries != 0])) * 100
table(sample_desc$worries_changes[sample_desc$topic_organizational == 1])[2] / sum(table(sample_desc$worries_changes[sample_desc$topic_organizational == 1 & sample_desc$worries != 0])) * 100
table(sample_desc$worries_changes[sample_desc$topic_methods == 1])[2] / sum(table(sample_desc$worries_changes[sample_desc$topic_methods == 1 & sample_desc$worries != 0])) * 100
table(sample_desc$worries_changes[sample_desc$topic_social == 1])[2] / sum(table(sample_desc$worries_changes[sample_desc$topic_social == 1 & sample_desc$worries != 0])) * 100

# Problem
table(sample_desc$problems_changes[sample_desc$topic_clinical == 1])[2] / sum(table(sample_desc$problems_changes[sample_desc$topic_clinical == 1 & sample_desc$problems != 0])) * 100
table(sample_desc$problems_changes[sample_desc$topic_developmental == 1])[2] / sum(table(sample_desc$problems_changes[sample_desc$topic_developmental == 1 & sample_desc$problems != 0])) * 100
table(sample_desc$problems_changes[sample_desc$topic_differential == 1])[2] / sum(table(sample_desc$problems_changes[sample_desc$topic_differential == 1 & sample_desc$problems != 0])) * 100
table(sample_desc$problems_changes[sample_desc$topic_educational == 1])[2] / sum(table(sample_desc$problems_changes[sample_desc$topic_educational == 1 & sample_desc$problems != 0])) * 100
table(sample_desc$problems_changes[sample_desc$topic_experimental_cognitive == 1])[2] / sum(table(sample_desc$problems_changes[sample_desc$topic_experimental_cognitive == 1 & sample_desc$problems != 0])) * 100
table(sample_desc$problems_changes[sample_desc$topic_general == 1])[2] / sum(table(sample_desc$problems_changes[sample_desc$topic_general == 1 & sample_desc$problems != 0])) * 100
table(sample_desc$problems_changes[sample_desc$topic_neuro == 1])[2] / sum(table(sample_desc$problems_changes[sample_desc$topic_neuro == 1 & sample_desc$problems != 0])) * 100
table(sample_desc$problems_changes[sample_desc$topic_organizational == 1])[2] / sum(table(sample_desc$problems_changes[sample_desc$topic_organizational == 1 & sample_desc$problems != 0])) * 100
table(sample_desc$problems_changes[sample_desc$topic_methods == 1])[2] / sum(table(sample_desc$problems_changes[sample_desc$topic_methods == 1 & sample_desc$problems != 0])) * 100
table(sample_desc$problems_changes[sample_desc$topic_social == 1])[2] / sum(table(sample_desc$problems_changes[sample_desc$topic_social == 1 & sample_desc$problems != 0])) * 100

################################################################################

# Errors

# Worry
table(sample_desc$worries_errors[sample_desc$topic_clinical == 1])[2] / sum(table(sample_desc$worries_errors[sample_desc$topic_clinical == 1 & sample_desc$worries != 0])) * 100
table(sample_desc$worries_errors[sample_desc$topic_developmental == 1])[2] / sum(table(sample_desc$worries_errors[sample_desc$topic_developmental == 1 & sample_desc$worries != 0])) * 100
table(sample_desc$worries_errors[sample_desc$topic_differential == 1])[2] / sum(table(sample_desc$worries_errors[sample_desc$topic_differential == 1 & sample_desc$worries != 0])) * 100
table(sample_desc$worries_errors[sample_desc$topic_educational == 1])[2] / sum(table(sample_desc$worries_errors[sample_desc$topic_educational == 1 & sample_desc$worries != 0])) * 100
table(sample_desc$worries_errors[sample_desc$topic_experimental_cognitive == 1])[2] / sum(table(sample_desc$worries_errors[sample_desc$topic_experimental_cognitive == 1 & sample_desc$worries != 0])) * 100
table(sample_desc$worries_errors[sample_desc$topic_general == 1])[2] / sum(table(sample_desc$worries_errors[sample_desc$topic_general == 1 & sample_desc$worries != 0])) * 100
table(sample_desc$worries_errors[sample_desc$topic_neuro == 1])[2] / sum(table(sample_desc$worries_errors[sample_desc$topic_neuro == 1 & sample_desc$worries != 0])) * 100
table(sample_desc$worries_errors[sample_desc$topic_organizational == 1])[2] / sum(table(sample_desc$worries_errors[sample_desc$topic_organizational == 1 & sample_desc$worries != 0])) * 100
table(sample_desc$worries_errors[sample_desc$topic_methods == 1])[2] / sum(table(sample_desc$worries_errors[sample_desc$topic_methods == 1 & sample_desc$worries != 0])) * 100
table(sample_desc$worries_errors[sample_desc$topic_social == 1])[2] / sum(table(sample_desc$worries_errors[sample_desc$topic_social == 1 & sample_desc$worries != 0])) * 100

# Problem
table(sample_desc$problems_errors[sample_desc$topic_clinical == 1])[2] / sum(table(sample_desc$problems_errors[sample_desc$topic_clinical == 1 & sample_desc$problems != 0])) * 100
table(sample_desc$problems_errors[sample_desc$topic_developmental == 1])[2] / sum(table(sample_desc$problems_errors[sample_desc$topic_developmental == 1 & sample_desc$problems != 0])) * 100
table(sample_desc$problems_errors[sample_desc$topic_differential == 1])[2] / sum(table(sample_desc$problems_errors[sample_desc$topic_differential == 1 & sample_desc$problems != 0])) * 100
table(sample_desc$problems_errors[sample_desc$topic_educational == 1])[2] / sum(table(sample_desc$problems_errors[sample_desc$topic_educational == 1 & sample_desc$problems != 0])) * 100
table(sample_desc$problems_errors[sample_desc$topic_experimental_cognitive == 1])[2] / sum(table(sample_desc$problems_errors[sample_desc$topic_experimental_cognitive == 1 & sample_desc$problems != 0])) * 100
table(sample_desc$problems_errors[sample_desc$topic_general == 1])[2] / sum(table(sample_desc$problems_errors[sample_desc$topic_general == 1 & sample_desc$problems != 0])) * 100
table(sample_desc$problems_errors[sample_desc$topic_neuro == 1])[2] / sum(table(sample_desc$problems_errors[sample_desc$topic_neuro == 1 & sample_desc$problems != 0])) * 100
table(sample_desc$problems_errors[sample_desc$topic_organizational == 1])[2] / sum(table(sample_desc$problems_errors[sample_desc$topic_organizational == 1 & sample_desc$problems != 0])) * 100
table(sample_desc$problems_errors[sample_desc$topic_methods == 1])[2] / sum(table(sample_desc$problems_errors[sample_desc$topic_methods == 1 & sample_desc$problems != 0])) * 100
table(sample_desc$problems_errors[sample_desc$topic_social == 1])[2] / sum(table(sample_desc$problems_errors[sample_desc$topic_social == 1 & sample_desc$problems != 0])) * 100

################################################################################

# Credibility

# Worry
table(sample_desc$worries_credibility[sample_desc$topic_clinical == 1])[2] / sum(table(sample_desc$worries_credibility[sample_desc$topic_clinical == 1 & sample_desc$worries != 0])) * 100
table(sample_desc$worries_credibility[sample_desc$topic_developmental == 1])[2] / sum(table(sample_desc$worries_credibility[sample_desc$topic_developmental == 1 & sample_desc$worries != 0])) * 100
table(sample_desc$worries_credibility[sample_desc$topic_differential == 1])[2] / sum(table(sample_desc$worries_credibility[sample_desc$topic_differential == 1 & sample_desc$worries != 0])) * 100
table(sample_desc$worries_credibility[sample_desc$topic_educational == 1])[2] / sum(table(sample_desc$worries_credibility[sample_desc$topic_educational == 1 & sample_desc$worries != 0])) * 100
table(sample_desc$worries_credibility[sample_desc$topic_experimental_cognitive == 1])[2] / sum(table(sample_desc$worries_credibility[sample_desc$topic_experimental_cognitive == 1 & sample_desc$worries != 0])) * 100
table(sample_desc$worries_credibility[sample_desc$topic_general == 1])[2] / sum(table(sample_desc$worries_credibility[sample_desc$topic_general == 1 & sample_desc$worries != 0])) * 100
table(sample_desc$worries_credibility[sample_desc$topic_neuro == 1])[2] / sum(table(sample_desc$worries_credibility[sample_desc$topic_neuro == 1 & sample_desc$worries != 0])) * 100
table(sample_desc$worries_credibility[sample_desc$topic_organizational == 1])[2] / sum(table(sample_desc$worries_credibility[sample_desc$topic_organizational == 1 & sample_desc$worries != 0])) * 100
table(sample_desc$worries_credibility[sample_desc$topic_methods == 1])[2] / sum(table(sample_desc$worries_credibility[sample_desc$topic_methods == 1 & sample_desc$worries != 0])) * 100
table(sample_desc$worries_credibility[sample_desc$topic_social == 1])[2] / sum(table(sample_desc$worries_credibility[sample_desc$topic_social == 1 & sample_desc$worries != 0])) * 100

# Problem
table(sample_desc$problems_credibility[sample_desc$topic_clinical == 1])[2] / sum(table(sample_desc$problems_credibility[sample_desc$topic_clinical == 1 & sample_desc$problems != 0])) * 100
table(sample_desc$problems_credibility[sample_desc$topic_developmental == 1])[2] / sum(table(sample_desc$problems_credibility[sample_desc$topic_developmental == 1 & sample_desc$problems != 0])) * 100
table(sample_desc$problems_credibility[sample_desc$topic_differential == 1])[2] / sum(table(sample_desc$problems_credibility[sample_desc$topic_differential == 1 & sample_desc$problems != 0])) * 100
table(sample_desc$problems_credibility[sample_desc$topic_educational == 1])[2] / sum(table(sample_desc$problems_credibility[sample_desc$topic_educational == 1 & sample_desc$problems != 0])) * 100
table(sample_desc$problems_credibility[sample_desc$topic_experimental_cognitive == 1])[2] / sum(table(sample_desc$problems_credibility[sample_desc$topic_experimental_cognitive == 1 & sample_desc$problems != 0])) * 100
table(sample_desc$problems_credibility[sample_desc$topic_general == 1])[2] / sum(table(sample_desc$problems_credibility[sample_desc$topic_general == 1 & sample_desc$problems != 0])) * 100
table(sample_desc$problems_credibility[sample_desc$topic_neuro == 1])[2] / sum(table(sample_desc$problems_credibility[sample_desc$topic_neuro == 1 & sample_desc$problems != 0])) * 100
table(sample_desc$problems_credibility[sample_desc$topic_organizational == 1])[2] / sum(table(sample_desc$problems_credibility[sample_desc$topic_organizational == 1 & sample_desc$problems != 0])) * 100
table(sample_desc$problems_credibility[sample_desc$topic_methods == 1])[2] / sum(table(sample_desc$problems_credibility[sample_desc$topic_methods == 1 & sample_desc$problems != 0])) * 100
table(sample_desc$problems_credibility[sample_desc$topic_social == 1])[2] / sum(table(sample_desc$problems_credibility[sample_desc$topic_social == 1 & sample_desc$problems != 0])) * 100

################################################################################

# Flexibility

# Worry
table(sample_desc$worries_flexibility[sample_desc$topic_clinical == 1])[2] / sum(table(sample_desc$worries_flexibility[sample_desc$topic_clinical == 1 & sample_desc$worries != 0])) * 100
table(sample_desc$worries_flexibility[sample_desc$topic_developmental == 1])[2] / sum(table(sample_desc$worries_flexibility[sample_desc$topic_developmental == 1 & sample_desc$worries != 0])) * 100
table(sample_desc$worries_flexibility[sample_desc$topic_differential == 1])[2] / sum(table(sample_desc$worries_flexibility[sample_desc$topic_differential == 1 & sample_desc$worries != 0])) * 100
table(sample_desc$worries_flexibility[sample_desc$topic_educational == 1])[2] / sum(table(sample_desc$worries_flexibility[sample_desc$topic_educational == 1 & sample_desc$worries != 0])) * 100
table(sample_desc$worries_flexibility[sample_desc$topic_experimental_cognitive == 1])[2] / sum(table(sample_desc$worries_flexibility[sample_desc$topic_experimental_cognitive == 1 & sample_desc$worries != 0])) * 100
table(sample_desc$worries_flexibility[sample_desc$topic_general == 1])[2] / sum(table(sample_desc$worries_flexibility[sample_desc$topic_general == 1 & sample_desc$worries != 0])) * 100
table(sample_desc$worries_flexibility[sample_desc$topic_neuro == 1])[2] / sum(table(sample_desc$worries_flexibility[sample_desc$topic_neuro == 1 & sample_desc$worries != 0])) * 100
table(sample_desc$worries_flexibility[sample_desc$topic_organizational == 1])[2] / sum(table(sample_desc$worries_flexibility[sample_desc$topic_organizational == 1 & sample_desc$worries != 0])) * 100
table(sample_desc$worries_flexibility[sample_desc$topic_methods == 1])[2] / sum(table(sample_desc$worries_flexibility[sample_desc$topic_methods == 1 & sample_desc$worries != 0])) * 100
table(sample_desc$worries_flexibility[sample_desc$topic_social == 1])[2] / sum(table(sample_desc$worries_flexibility[sample_desc$topic_social == 1 & sample_desc$worries != 0])) * 100

# Problem
table(sample_desc$problems_flexibility[sample_desc$topic_clinical == 1])[2] / sum(table(sample_desc$problems_flexibility[sample_desc$topic_clinical == 1 & sample_desc$problems != 0])) * 100
table(sample_desc$problems_flexibility[sample_desc$topic_developmental == 1])[2] / sum(table(sample_desc$problems_flexibility[sample_desc$topic_developmental == 1 & sample_desc$problems != 0])) * 100
table(sample_desc$problems_flexibility[sample_desc$topic_differential == 1])[2] / sum(table(sample_desc$problems_flexibility[sample_desc$topic_differential == 1 & sample_desc$problems != 0])) * 100
table(sample_desc$problems_flexibility[sample_desc$topic_educational == 1])[2] / sum(table(sample_desc$problems_flexibility[sample_desc$topic_educational == 1 & sample_desc$problems != 0])) * 100
table(sample_desc$problems_flexibility[sample_desc$topic_experimental_cognitive == 1])[2] / sum(table(sample_desc$problems_flexibility[sample_desc$topic_experimental_cognitive == 1 & sample_desc$problems != 0])) * 100
table(sample_desc$problems_flexibility[sample_desc$topic_general == 1])[2] / sum(table(sample_desc$problems_flexibility[sample_desc$topic_general == 1 & sample_desc$problems != 0])) * 100
table(sample_desc$problems_flexibility[sample_desc$topic_neuro == 1])[2] / sum(table(sample_desc$problems_flexibility[sample_desc$topic_neuro == 1 & sample_desc$problems != 0])) * 100
table(sample_desc$problems_flexibility[sample_desc$topic_organizational == 1])[2] / sum(table(sample_desc$problems_flexibility[sample_desc$topic_organizational == 1 & sample_desc$problems != 0])) * 100
table(sample_desc$problems_flexibility[sample_desc$topic_methods == 1])[2] / sum(table(sample_desc$problems_flexibility[sample_desc$topic_methods == 1 & sample_desc$problems != 0])) * 100
table(sample_desc$problems_flexibility[sample_desc$topic_social == 1])[2] / sum(table(sample_desc$problems_flexibility[sample_desc$topic_social == 1 & sample_desc$problems != 0])) * 100

################################################################################

# Scooping

# Worry
table(sample_desc$worries_scooping[sample_desc$topic_clinical == 1])[2] / sum(table(sample_desc$worries_scooping[sample_desc$topic_clinical == 1 & sample_desc$worries != 0])) * 100
table(sample_desc$worries_scooping[sample_desc$topic_developmental == 1])[2] / sum(table(sample_desc$worries_scooping[sample_desc$topic_developmental == 1 & sample_desc$worries != 0])) * 100
table(sample_desc$worries_scooping[sample_desc$topic_differential == 1])[2] / sum(table(sample_desc$worries_scooping[sample_desc$topic_differential == 1 & sample_desc$worries != 0])) * 100
table(sample_desc$worries_scooping[sample_desc$topic_educational == 1])[2] / sum(table(sample_desc$worries_scooping[sample_desc$topic_educational == 1 & sample_desc$worries != 0])) * 100
table(sample_desc$worries_scooping[sample_desc$topic_experimental_cognitive == 1])[2] / sum(table(sample_desc$worries_scooping[sample_desc$topic_experimental_cognitive == 1 & sample_desc$worries != 0])) * 100
table(sample_desc$worries_scooping[sample_desc$topic_general == 1])[2] / sum(table(sample_desc$worries_scooping[sample_desc$topic_general == 1 & sample_desc$worries != 0])) * 100
table(sample_desc$worries_scooping[sample_desc$topic_neuro == 1])[2] / sum(table(sample_desc$worries_scooping[sample_desc$topic_neuro == 1 & sample_desc$worries != 0])) * 100
table(sample_desc$worries_scooping[sample_desc$topic_organizational == 1])[2] / sum(table(sample_desc$worries_scooping[sample_desc$topic_organizational == 1 & sample_desc$worries != 0])) * 100
table(sample_desc$worries_scooping[sample_desc$topic_methods == 1])[2] / sum(table(sample_desc$worries_scooping[sample_desc$topic_methods == 1 & sample_desc$worries != 0])) * 100
table(sample_desc$worries_scooping[sample_desc$topic_social == 1])[2] / sum(table(sample_desc$worries_scooping[sample_desc$topic_social == 1 & sample_desc$worries != 0])) * 100

# Problem
table(sample_desc$problems_scooping[sample_desc$topic_clinical == 1])[2] / sum(table(sample_desc$problems_scooping[sample_desc$topic_clinical == 1 & sample_desc$problems != 0])) * 100
table(sample_desc$problems_scooping[sample_desc$topic_developmental == 1])[2] / sum(table(sample_desc$problems_scooping[sample_desc$topic_developmental == 1 & sample_desc$problems != 0])) * 100
table(sample_desc$problems_scooping[sample_desc$topic_differential == 1])[2] / sum(table(sample_desc$problems_scooping[sample_desc$topic_differential == 1 & sample_desc$problems != 0])) * 100
table(sample_desc$problems_scooping[sample_desc$topic_educational == 1])[2] / sum(table(sample_desc$problems_scooping[sample_desc$topic_educational == 1 & sample_desc$problems != 0])) * 100
table(sample_desc$problems_scooping[sample_desc$topic_experimental_cognitive == 1])[2] / sum(table(sample_desc$problems_scooping[sample_desc$topic_experimental_cognitive == 1 & sample_desc$problems != 0])) * 100
table(sample_desc$problems_scooping[sample_desc$topic_general == 1])[2] / sum(table(sample_desc$problems_scooping[sample_desc$topic_general == 1 & sample_desc$problems != 0])) * 100
table(sample_desc$problems_scooping[sample_desc$topic_neuro == 1])[2] / sum(table(sample_desc$problems_scooping[sample_desc$topic_neuro == 1 & sample_desc$problems != 0])) * 100
table(sample_desc$problems_scooping[sample_desc$topic_organizational == 1])[2] / sum(table(sample_desc$problems_scooping[sample_desc$topic_organizational == 1 & sample_desc$problems != 0])) * 100
table(sample_desc$problems_scooping[sample_desc$topic_methods == 1])[2] / sum(table(sample_desc$problems_scooping[sample_desc$topic_methods == 1 & sample_desc$problems != 0])) * 100
table(sample_desc$problems_scooping[sample_desc$topic_social == 1])[2] / sum(table(sample_desc$problems_scooping[sample_desc$topic_social == 1 & sample_desc$problems != 0])) * 100

################################################################################

# Time

# Worry
table(sample_desc$worries_time[sample_desc$topic_clinical == 1])[2] / sum(table(sample_desc$worries_time[sample_desc$topic_clinical == 1 & sample_desc$worries != 0])) * 100
table(sample_desc$worries_time[sample_desc$topic_developmental == 1])[2] / sum(table(sample_desc$worries_time[sample_desc$topic_developmental == 1 & sample_desc$worries != 0])) * 100
table(sample_desc$worries_time[sample_desc$topic_differential == 1])[2] / sum(table(sample_desc$worries_time[sample_desc$topic_differential == 1 & sample_desc$worries != 0])) * 100
table(sample_desc$worries_time[sample_desc$topic_educational == 1])[2] / sum(table(sample_desc$worries_time[sample_desc$topic_educational == 1 & sample_desc$worries != 0])) * 100
table(sample_desc$worries_time[sample_desc$topic_experimental_cognitive == 1])[2] / sum(table(sample_desc$worries_time[sample_desc$topic_experimental_cognitive == 1 & sample_desc$worries != 0])) * 100
table(sample_desc$worries_time[sample_desc$topic_general == 1])[2] / sum(table(sample_desc$worries_time[sample_desc$topic_general == 1 & sample_desc$worries != 0])) * 100
table(sample_desc$worries_time[sample_desc$topic_neuro == 1])[2] / sum(table(sample_desc$worries_time[sample_desc$topic_neuro == 1 & sample_desc$worries != 0])) * 100
table(sample_desc$worries_time[sample_desc$topic_organizational == 1])[2] / sum(table(sample_desc$worries_time[sample_desc$topic_organizational == 1 & sample_desc$worries != 0])) * 100
table(sample_desc$worries_time[sample_desc$topic_methods == 1])[2] / sum(table(sample_desc$worries_time[sample_desc$topic_methods == 1 & sample_desc$worries != 0])) * 100
table(sample_desc$worries_time[sample_desc$topic_social == 1])[2] / sum(table(sample_desc$worries_time[sample_desc$topic_social == 1 & sample_desc$worries != 0])) * 100

# Problem
table(sample_desc$problems_time[sample_desc$topic_clinical == 1])[2] / sum(table(sample_desc$problems_time[sample_desc$topic_clinical == 1 & sample_desc$problems != 0])) * 100
table(sample_desc$problems_time[sample_desc$topic_developmental == 1])[2] / sum(table(sample_desc$problems_time[sample_desc$topic_developmental == 1 & sample_desc$problems != 0])) * 100
table(sample_desc$problems_time[sample_desc$topic_differential == 1])[2] / sum(table(sample_desc$problems_time[sample_desc$topic_differential == 1 & sample_desc$problems != 0])) * 100
table(sample_desc$problems_time[sample_desc$topic_educational == 1])[2] / sum(table(sample_desc$problems_time[sample_desc$topic_educational == 1 & sample_desc$problems != 0])) * 100
table(sample_desc$problems_time[sample_desc$topic_experimental_cognitive == 1])[2] / sum(table(sample_desc$problems_time[sample_desc$topic_experimental_cognitive == 1 & sample_desc$problems != 0])) * 100
table(sample_desc$problems_time[sample_desc$topic_general == 1])[2] / sum(table(sample_desc$problems_time[sample_desc$topic_general == 1 & sample_desc$problems != 0])) * 100
table(sample_desc$problems_time[sample_desc$topic_neuro == 1])[2] / sum(table(sample_desc$problems_time[sample_desc$topic_neuro == 1 & sample_desc$problems != 0])) * 100
table(sample_desc$problems_time[sample_desc$topic_organizational == 1])[2] / sum(table(sample_desc$problems_time[sample_desc$topic_organizational == 1 & sample_desc$problems != 0])) * 100
table(sample_desc$problems_time[sample_desc$topic_methods == 1])[2] / sum(table(sample_desc$problems_time[sample_desc$topic_methods == 1 & sample_desc$problems != 0])) * 100
table(sample_desc$problems_time[sample_desc$topic_social == 1])[2] / sum(table(sample_desc$problems_time[sample_desc$topic_social == 1 & sample_desc$problems != 0])) * 100

################################################################################

# None

# Worry
table(sample_desc$worries_none[sample_desc$topic_clinical == 1])[2] / sum(table(sample_desc$worries_none[sample_desc$topic_clinical == 1 & sample_desc$worries != 0])) * 100
table(sample_desc$worries_none[sample_desc$topic_developmental == 1])[2] / sum(table(sample_desc$worries_none[sample_desc$topic_developmental == 1 & sample_desc$worries != 0])) * 100
table(sample_desc$worries_none[sample_desc$topic_differential == 1])[2] / sum(table(sample_desc$worries_none[sample_desc$topic_differential == 1 & sample_desc$worries != 0])) * 100
table(sample_desc$worries_none[sample_desc$topic_educational == 1])[2] / sum(table(sample_desc$worries_none[sample_desc$topic_educational == 1 & sample_desc$worries != 0])) * 100
table(sample_desc$worries_none[sample_desc$topic_experimental_cognitive == 1])[2] / sum(table(sample_desc$worries_none[sample_desc$topic_experimental_cognitive == 1 & sample_desc$worries != 0])) * 100
table(sample_desc$worries_none[sample_desc$topic_general == 1])[2] / sum(table(sample_desc$worries_none[sample_desc$topic_general == 1 & sample_desc$worries != 0])) * 100
table(sample_desc$worries_none[sample_desc$topic_neuro == 1])[2] / sum(table(sample_desc$worries_none[sample_desc$topic_neuro == 1 & sample_desc$worries != 0])) * 100
table(sample_desc$worries_none[sample_desc$topic_organizational == 1])[2] / sum(table(sample_desc$worries_none[sample_desc$topic_organizational == 1 & sample_desc$worries != 0])) * 100
table(sample_desc$worries_none[sample_desc$topic_methods == 1])[2] / sum(table(sample_desc$worries_none[sample_desc$topic_methods == 1 & sample_desc$worries != 0])) * 100
table(sample_desc$worries_none[sample_desc$topic_social == 1])[2] / sum(table(sample_desc$worries_none[sample_desc$topic_social == 1 & sample_desc$worries != 0])) * 100

# Problem
table(sample_desc$problems_none[sample_desc$topic_clinical == 1])[2] / sum(table(sample_desc$problems_none[sample_desc$topic_clinical == 1 & sample_desc$problems != 0])) * 100
table(sample_desc$problems_none[sample_desc$topic_developmental == 1])[2] / sum(table(sample_desc$problems_none[sample_desc$topic_developmental == 1 & sample_desc$problems != 0])) * 100
table(sample_desc$problems_none[sample_desc$topic_differential == 1])[2] / sum(table(sample_desc$problems_none[sample_desc$topic_differential == 1 & sample_desc$problems != 0])) * 100
table(sample_desc$problems_none[sample_desc$topic_educational == 1])[2] / sum(table(sample_desc$problems_none[sample_desc$topic_educational == 1 & sample_desc$problems != 0])) * 100
table(sample_desc$problems_none[sample_desc$topic_experimental_cognitive == 1])[2] / sum(table(sample_desc$problems_none[sample_desc$topic_experimental_cognitive == 1 & sample_desc$problems != 0])) * 100
table(sample_desc$problems_none[sample_desc$topic_general == 1])[2] / sum(table(sample_desc$problems_none[sample_desc$topic_general == 1 & sample_desc$problems != 0])) * 100
table(sample_desc$problems_none[sample_desc$topic_neuro == 1])[2] / sum(table(sample_desc$problems_none[sample_desc$topic_neuro == 1 & sample_desc$problems != 0])) * 100
table(sample_desc$problems_none[sample_desc$topic_organizational == 1])[2] / sum(table(sample_desc$problems_none[sample_desc$topic_organizational == 1 & sample_desc$problems != 0])) * 100
table(sample_desc$problems_none[sample_desc$topic_methods == 1])[2] / sum(table(sample_desc$problems_none[sample_desc$topic_methods == 1 & sample_desc$problems != 0])) * 100
table(sample_desc$problems_none[sample_desc$topic_social == 1])[2] / sum(table(sample_desc$problems_none[sample_desc$topic_social == 1 & sample_desc$problems != 0])) * 100

################################################################################

# Other

# Worry
table(sample_desc$worries_other[sample_desc$topic_clinical == 1])[2] / sum(table(sample_desc$worries_other[sample_desc$topic_clinical == 1 & sample_desc$worries != 0])) * 100
table(sample_desc$worries_other[sample_desc$topic_developmental == 1])[2] / sum(table(sample_desc$worries_other[sample_desc$topic_developmental == 1 & sample_desc$worries != 0])) * 100
table(sample_desc$worries_other[sample_desc$topic_differential == 1])[2] / sum(table(sample_desc$worries_other[sample_desc$topic_differential == 1 & sample_desc$worries != 0])) * 100
table(sample_desc$worries_other[sample_desc$topic_educational == 1])[2] / sum(table(sample_desc$worries_other[sample_desc$topic_educational == 1 & sample_desc$worries != 0])) * 100
table(sample_desc$worries_other[sample_desc$topic_experimental_cognitive == 1])[2] / sum(table(sample_desc$worries_other[sample_desc$topic_experimental_cognitive == 1 & sample_desc$worries != 0])) * 100
table(sample_desc$worries_other[sample_desc$topic_general == 1])[2] / sum(table(sample_desc$worries_other[sample_desc$topic_general == 1 & sample_desc$worries != 0])) * 100
table(sample_desc$worries_other[sample_desc$topic_neuro == 1])[2] / sum(table(sample_desc$worries_other[sample_desc$topic_neuro == 1 & sample_desc$worries != 0])) * 100
table(sample_desc$worries_other[sample_desc$topic_organizational == 1])[2] / sum(table(sample_desc$worries_other[sample_desc$topic_organizational == 1 & sample_desc$worries != 0])) * 100
table(sample_desc$worries_other[sample_desc$topic_methods == 1])[2] / sum(table(sample_desc$worries_other[sample_desc$topic_methods == 1 & sample_desc$worries != 0])) * 100
table(sample_desc$worries_other[sample_desc$topic_social == 1])[2] / sum(table(sample_desc$worries_other[sample_desc$topic_social == 1 & sample_desc$worries != 0])) * 100

# Problem
table(sample_desc$problems_other[sample_desc$topic_clinical == 1])[2] / sum(table(sample_desc$problems_other[sample_desc$topic_clinical == 1 & sample_desc$problems != 0])) * 100
table(sample_desc$problems_other[sample_desc$topic_developmental == 1])[2] / sum(table(sample_desc$problems_other[sample_desc$topic_developmental == 1 & sample_desc$problems != 0])) * 100
table(sample_desc$problems_other[sample_desc$topic_differential == 1])[2] / sum(table(sample_desc$problems_other[sample_desc$topic_differential == 1 & sample_desc$problems != 0])) * 100
table(sample_desc$problems_other[sample_desc$topic_educational == 1])[2] / sum(table(sample_desc$problems_other[sample_desc$topic_educational == 1 & sample_desc$problems != 0])) * 100
table(sample_desc$problems_other[sample_desc$topic_experimental_cognitive == 1])[2] / sum(table(sample_desc$problems_other[sample_desc$topic_experimental_cognitive == 1 & sample_desc$problems != 0])) * 100
table(sample_desc$problems_other[sample_desc$topic_general == 1])[2] / sum(table(sample_desc$problems_other[sample_desc$topic_general == 1 & sample_desc$problems != 0])) * 100
table(sample_desc$problems_other[sample_desc$topic_neuro == 1])[2] / sum(table(sample_desc$problems_other[sample_desc$topic_neuro == 1 & sample_desc$problems != 0])) * 100
table(sample_desc$problems_other[sample_desc$topic_organizational == 1])[2] / sum(table(sample_desc$problems_other[sample_desc$topic_organizational == 1 & sample_desc$problems != 0])) * 100
table(sample_desc$problems_other[sample_desc$topic_methods == 1])[2] / sum(table(sample_desc$problems_other[sample_desc$topic_methods == 1 & sample_desc$problems != 0])) * 100
table(sample_desc$problems_other[sample_desc$topic_social == 1])[2] / sum(table(sample_desc$problems_other[sample_desc$topic_social == 1 & sample_desc$problems != 0])) * 100


###############################################################################################
####################### PROBLEMS / WORRIES FOR DIFFERENT DEGREES ##############################
###############################################################################################

# Insecurity what needs to be included

# Worry
table(sample_desc$worries_insecurity[sample_desc$degree == "Bachelor's degree"])[2] / sum(table(sample_desc$worries_insecurity[sample_desc$degree == "Bachelor's degree" & sample_desc$worries != 0])) * 100
table(sample_desc$worries_insecurity[sample_desc$degree == "Master's degree"])[2] / sum(table(sample_desc$worries_insecurity[sample_desc$degree == "Master's degree" & sample_desc$worries != 0])) * 100
table(sample_desc$worries_insecurity[sample_desc$degree == "Doctoral degree"])[2] / sum(table(sample_desc$worries_insecurity[sample_desc$degree == "Doctoral degree" & sample_desc$worries != 0])) * 100
table(sample_desc$worries_insecurity[sample_desc$degree == "Habilitation or full professorship"])[2] / sum(table(sample_desc$worries_insecurity[sample_desc$degree == "Habilitation or full professorship" & sample_desc$worries != 0])) * 100

# Problem
table(sample_desc$problems_insecurity[sample_desc$degree == "Bachelor's degree"])[2] / sum(table(sample_desc$problems_insecurity[sample_desc$degree == "Bachelor's degree" & sample_desc$problems != 0])) * 100
table(sample_desc$problems_insecurity[sample_desc$degree == "Master's degree"])[2] / sum(table(sample_desc$problems_insecurity[sample_desc$degree == "Master's degree" & sample_desc$problems != 0])) * 100
table(sample_desc$problems_insecurity[sample_desc$degree == "Doctoral degree"])[2] / sum(table(sample_desc$problems_insecurity[sample_desc$degree == "Doctoral degree" & sample_desc$problems != 0])) * 100
table(sample_desc$problems_insecurity[sample_desc$degree == "Habilitation or full professorship"])[2] / sum(table(sample_desc$problems_insecurity[sample_desc$degree == "Habilitation or full professorship" & sample_desc$problems != 0])) * 100

################################################################################

# Conflict

# Worry
table(sample_desc$worries_conflict[sample_desc$degree == "Bachelor's degree"])[2] / sum(table(sample_desc$worries_conflict[sample_desc$degree == "Bachelor's degree" & sample_desc$worries != 0])) * 100
table(sample_desc$worries_conflict[sample_desc$degree == "Master's degree"])[2] / sum(table(sample_desc$worries_conflict[sample_desc$degree == "Master's degree" & sample_desc$worries != 0])) * 100
table(sample_desc$worries_conflict[sample_desc$degree == "Doctoral degree"])[2] / sum(table(sample_desc$worries_conflict[sample_desc$degree == "Doctoral degree" & sample_desc$worries != 0])) * 100
table(sample_desc$worries_conflict[sample_desc$degree == "Habilitation or full professorship"])[2] / sum(table(sample_desc$worries_conflict[sample_desc$degree == "Habilitation or full professorship" & sample_desc$worries != 0])) * 100

# Problem
table(sample_desc$problems_conflict[sample_desc$degree == "Bachelor's degree"])[2] / sum(table(sample_desc$problems_conflict[sample_desc$degree == "Bachelor's degree" & sample_desc$problems != 0])) * 100
table(sample_desc$problems_conflict[sample_desc$degree == "Master's degree"])[2] / sum(table(sample_desc$problems_conflict[sample_desc$degree == "Master's degree" & sample_desc$problems != 0])) * 100
table(sample_desc$problems_conflict[sample_desc$degree == "Doctoral degree"])[2] / sum(table(sample_desc$problems_conflict[sample_desc$degree == "Doctoral degree" & sample_desc$problems != 0])) * 100
table(sample_desc$problems_conflict[sample_desc$degree == "Habilitation or full professorship"])[2] / sum(table(sample_desc$problems_conflict[sample_desc$degree == "Habilitation or full professorship" & sample_desc$problems != 0])) * 100

################################################################################

# Changes

# Worry
table(sample_desc$worries_changes[sample_desc$degree == "Bachelor's degree"])[2] / sum(table(sample_desc$worries_changes[sample_desc$degree == "Bachelor's degree" & sample_desc$worries != 0])) * 100
table(sample_desc$worries_changes[sample_desc$degree == "Master's degree"])[2] / sum(table(sample_desc$worries_changes[sample_desc$degree == "Master's degree" & sample_desc$worries != 0])) * 100
table(sample_desc$worries_changes[sample_desc$degree == "Doctoral degree"])[2] / sum(table(sample_desc$worries_changes[sample_desc$degree == "Doctoral degree" & sample_desc$worries != 0])) * 100
table(sample_desc$worries_changes[sample_desc$degree == "Habilitation or full professorship"])[2] / sum(table(sample_desc$worries_changes[sample_desc$degree == "Habilitation or full professorship" & sample_desc$worries != 0])) * 100

# Problem
table(sample_desc$problems_changes[sample_desc$degree == "Bachelor's degree"])[2] / sum(table(sample_desc$problems_changes[sample_desc$degree == "Bachelor's degree" & sample_desc$problems != 0])) * 100
table(sample_desc$problems_changes[sample_desc$degree == "Master's degree"])[2] / sum(table(sample_desc$problems_changes[sample_desc$degree == "Master's degree" & sample_desc$problems != 0])) * 100
table(sample_desc$problems_changes[sample_desc$degree == "Doctoral degree"])[2] / sum(table(sample_desc$problems_changes[sample_desc$degree == "Doctoral degree" & sample_desc$problems != 0])) * 100
table(sample_desc$problems_changes[sample_desc$degree == "Habilitation or full professorship"])[2] / sum(table(sample_desc$problems_changes[sample_desc$degree == "Habilitation or full professorship" & sample_desc$problems != 0])) * 100

################################################################################

# Errors

# Worry
table(sample_desc$worries_errors[sample_desc$degree == "Bachelor's degree"])[2] / sum(table(sample_desc$worries_errors[sample_desc$degree == "Bachelor's degree" & sample_desc$worries != 0])) * 100
table(sample_desc$worries_errors[sample_desc$degree == "Master's degree"])[2] / sum(table(sample_desc$worries_errors[sample_desc$degree == "Master's degree" & sample_desc$worries != 0])) * 100
table(sample_desc$worries_errors[sample_desc$degree == "Doctoral degree"])[2] / sum(table(sample_desc$worries_errors[sample_desc$degree == "Doctoral degree" & sample_desc$worries != 0])) * 100
table(sample_desc$worries_errors[sample_desc$degree == "Habilitation or full professorship"])[2] / sum(table(sample_desc$worries_errors[sample_desc$degree == "Habilitation or full professorship" & sample_desc$worries != 0])) * 100

# Problem
table(sample_desc$problems_errors[sample_desc$degree == "Bachelor's degree"])[2] / sum(table(sample_desc$problems_errors[sample_desc$degree == "Bachelor's degree" & sample_desc$problems != 0])) * 100
table(sample_desc$problems_errors[sample_desc$degree == "Master's degree"])[2] / sum(table(sample_desc$problems_errors[sample_desc$degree == "Master's degree" & sample_desc$problems != 0])) * 100
table(sample_desc$problems_errors[sample_desc$degree == "Doctoral degree"])[2] / sum(table(sample_desc$problems_errors[sample_desc$degree == "Doctoral degree" & sample_desc$problems != 0])) * 100
table(sample_desc$problems_errors[sample_desc$degree == "Habilitation or full professorship"])[2] / sum(table(sample_desc$problems_errors[sample_desc$degree == "Habilitation or full professorship" & sample_desc$problems != 0])) * 100

################################################################################

# Credibility

# Worry
table(sample_desc$worries_credibility[sample_desc$degree == "Bachelor's degree"])[2] / sum(table(sample_desc$worries_credibility[sample_desc$degree == "Bachelor's degree" & sample_desc$worries != 0])) * 100
table(sample_desc$worries_credibility[sample_desc$degree == "Master's degree"])[2] / sum(table(sample_desc$worries_credibility[sample_desc$degree == "Master's degree" & sample_desc$worries != 0])) * 100
table(sample_desc$worries_credibility[sample_desc$degree == "Doctoral degree"])[2] / sum(table(sample_desc$worries_credibility[sample_desc$degree == "Doctoral degree" & sample_desc$worries != 0])) * 100
table(sample_desc$worries_credibility[sample_desc$degree == "Habilitation or full professorship"])[2] / sum(table(sample_desc$worries_credibility[sample_desc$degree == "Habilitation or full professorship" & sample_desc$worries != 0])) * 100

# Problem
table(sample_desc$problems_credibility[sample_desc$degree == "Bachelor's degree"])[2] / sum(table(sample_desc$problems_credibility[sample_desc$degree == "Bachelor's degree" & sample_desc$problems != 0])) * 100
table(sample_desc$problems_credibility[sample_desc$degree == "Master's degree"])[2] / sum(table(sample_desc$problems_credibility[sample_desc$degree == "Master's degree" & sample_desc$problems != 0])) * 100
table(sample_desc$problems_credibility[sample_desc$degree == "Doctoral degree"])[2] / sum(table(sample_desc$problems_credibility[sample_desc$degree == "Doctoral degree" & sample_desc$problems != 0])) * 100
table(sample_desc$problems_credibility[sample_desc$degree == "Habilitation or full professorship"])[2] / sum(table(sample_desc$problems_credibility[sample_desc$degree == "Habilitation or full professorship" & sample_desc$problems != 0])) * 100

################################################################################

# Flexibility

# Worry
table(sample_desc$worries_flexibility[sample_desc$degree == "Bachelor's degree"])[2] / sum(table(sample_desc$worries_flexibility[sample_desc$degree == "Bachelor's degree" & sample_desc$worries != 0])) * 100
table(sample_desc$worries_flexibility[sample_desc$degree == "Master's degree"])[2] / sum(table(sample_desc$worries_flexibility[sample_desc$degree == "Master's degree" & sample_desc$worries != 0])) * 100
table(sample_desc$worries_flexibility[sample_desc$degree == "Doctoral degree"])[2] / sum(table(sample_desc$worries_flexibility[sample_desc$degree == "Doctoral degree" & sample_desc$worries != 0])) * 100
table(sample_desc$worries_flexibility[sample_desc$degree == "Habilitation or full professorship"])[2] / sum(table(sample_desc$worries_flexibility[sample_desc$degree == "Habilitation or full professorship" & sample_desc$worries != 0])) * 100

# Problem
table(sample_desc$problems_flexibility[sample_desc$degree == "Bachelor's degree"])[2] / sum(table(sample_desc$problems_flexibility[sample_desc$degree == "Bachelor's degree" & sample_desc$problems != 0])) * 100
table(sample_desc$problems_flexibility[sample_desc$degree == "Master's degree"])[2] / sum(table(sample_desc$problems_flexibility[sample_desc$degree == "Master's degree" & sample_desc$problems != 0])) * 100
table(sample_desc$problems_flexibility[sample_desc$degree == "Doctoral degree"])[2] / sum(table(sample_desc$problems_flexibility[sample_desc$degree == "Doctoral degree" & sample_desc$problems != 0])) * 100
table(sample_desc$problems_flexibility[sample_desc$degree == "Habilitation or full professorship"])[2] / sum(table(sample_desc$problems_flexibility[sample_desc$degree == "Habilitation or full professorship" & sample_desc$problems != 0])) * 100

################################################################################

# Scooping

# Worry
table(sample_desc$worries_scooping[sample_desc$degree == "Bachelor's degree"])[2] / sum(table(sample_desc$worries_scooping[sample_desc$degree == "Bachelor's degree" & sample_desc$worries != 0])) * 100
table(sample_desc$worries_scooping[sample_desc$degree == "Master's degree"])[2] / sum(table(sample_desc$worries_scooping[sample_desc$degree == "Master's degree" & sample_desc$worries != 0])) * 100
table(sample_desc$worries_scooping[sample_desc$degree == "Doctoral degree"])[2] / sum(table(sample_desc$worries_scooping[sample_desc$degree == "Doctoral degree" & sample_desc$worries != 0])) * 100
table(sample_desc$worries_scooping[sample_desc$degree == "Habilitation or full professorship"])[2] / sum(table(sample_desc$worries_scooping[sample_desc$degree == "Habilitation or full professorship" & sample_desc$worries != 0])) * 100

# Problem
table(sample_desc$problems_scooping[sample_desc$degree == "Bachelor's degree"])[2] / sum(table(sample_desc$problems_scooping[sample_desc$degree == "Bachelor's degree" & sample_desc$problems != 0])) * 100
table(sample_desc$problems_scooping[sample_desc$degree == "Master's degree"])[2] / sum(table(sample_desc$problems_scooping[sample_desc$degree == "Master's degree" & sample_desc$problems != 0])) * 100
table(sample_desc$problems_scooping[sample_desc$degree == "Doctoral degree"])[2] / sum(table(sample_desc$problems_scooping[sample_desc$degree == "Doctoral degree" & sample_desc$problems != 0])) * 100
table(sample_desc$problems_scooping[sample_desc$degree == "Habilitation or full professorship"])[2] / sum(table(sample_desc$problems_scooping[sample_desc$degree == "Habilitation or full professorship" & sample_desc$problems != 0])) * 100

################################################################################

# Time

# Worry
table(sample_desc$worries_time[sample_desc$degree == "Bachelor's degree"])[2] / sum(table(sample_desc$worries_time[sample_desc$degree == "Bachelor's degree" & sample_desc$worries != 0])) * 100
table(sample_desc$worries_time[sample_desc$degree == "Master's degree"])[2] / sum(table(sample_desc$worries_time[sample_desc$degree == "Master's degree" & sample_desc$worries != 0])) * 100
table(sample_desc$worries_time[sample_desc$degree == "Doctoral degree"])[2] / sum(table(sample_desc$worries_time[sample_desc$degree == "Doctoral degree" & sample_desc$worries != 0])) * 100
table(sample_desc$worries_time[sample_desc$degree == "Habilitation or full professorship"])[2] / sum(table(sample_desc$worries_time[sample_desc$degree == "Habilitation or full professorship" & sample_desc$worries != 0])) * 100

# Problem
table(sample_desc$problems_time[sample_desc$degree == "Bachelor's degree"])[2] / sum(table(sample_desc$problems_time[sample_desc$degree == "Bachelor's degree" & sample_desc$problems != 0])) * 100
table(sample_desc$problems_time[sample_desc$degree == "Master's degree"])[2] / sum(table(sample_desc$problems_time[sample_desc$degree == "Master's degree" & sample_desc$problems != 0])) * 100
table(sample_desc$problems_time[sample_desc$degree == "Doctoral degree"])[2] / sum(table(sample_desc$problems_time[sample_desc$degree == "Doctoral degree" & sample_desc$problems != 0])) * 100
table(sample_desc$problems_time[sample_desc$degree == "Habilitation or full professorship"])[2] / sum(table(sample_desc$problems_time[sample_desc$degree == "Habilitation or full professorship" & sample_desc$problems != 0])) * 100


###############################################################################################
####################### SCOOPING & INTENTION TO PREREGISTER ###################################
###############################################################################################

table(sample_desc$problems_scooping)
# n = 9 participants got scooped

sample_desc %>%
  group_by(problems_scooping) %>%
  summarise(intention = mean(intention, na.rm = TRUE),
            attitude = mean(A_score, na.rm = TRUE),
            motivation = mean(M_score, na.rm = TRUE),
            obstacles = mean(O_score, na.rm = TRUE)) %>%
  ungroup() -> means_scooped

sample_desc %>%
  group_by(problems_scooping) %>%
  summarise(intention = sd(intention, na.rm = TRUE),
            attitude = sd(A_score, na.rm = TRUE),
            motivation = sd(M_score, na.rm = TRUE),
            obstacles = sd(O_score, na.rm = TRUE)) %>%
  ungroup() -> sd_scooped

sample_desc %>%
  group_by(problems_scooping) %>%
  summarise(intention = range(intention)[2] - range(intention)[1],
            attitudes = range(A_score)[2] - range(A_score)[1],
            motivations = range(M_score)[2] - range(M_score)[1],
            obstacles = range(O_score)[2] - range(O_score)[1]) %>%
  ungroup() -> range_scooped


# Will participants that got scooped preregister again?
table(sample_desc$intention[sample_desc$problems_scooping == 1]) 
table(sample_desc$intention[sample_desc$problems_scooping == 1] > 0) 


###############################################################################################
############# PARTICIPANTS WITH PREREG EXP THAT DO NOT WANT TO PREREGISTER AGAIN ##############
###############################################################################################

table(sample_desc$intention[sample_desc$prereg_experience == "yes"] < 0)
table(sample_desc$intention[sample_desc$prereg_experience == "yes"] == 0)
# n = 10 participants with preregistration experience tend to not wanting to preregister again
# n = 12 are indifferent toward it (intention score = 0 --> middle category)

sample_desc %>%
  filter(prereg_experience == "yes" & intention < 0) -> inspection_neg_prereg_exp

# Do participants with prereg experience that do not want to preregister again plan to stay in academia?
table(inspection_neg_prereg_exp$stay_leave_academia)
# Most of them want to stay
# Visual inspection showed no clear patterns that explain why these participants do not want to preregister again, except for general reasons like effort and time

sample_desc$prereg_exp_will_not_preregister_again <- ifelse(sample_desc$prereg_experience == "yes" & sample_desc$intention < 0, TRUE, FALSE)

sample_desc %>%
  group_by(prereg_exp_will_not_preregister_again) %>%
  summarise(intention = mean(intention, na.rm = TRUE),
            attitude = mean(A_score, na.rm = TRUE),
            motivation = mean(M_score, na.rm = TRUE),
            obstacles = mean(O_score, na.rm = TRUE)) %>%
  ungroup() -> means_neg_prereg_exp

sample_desc %>%
  group_by(prereg_exp_will_not_preregister_again) %>%
  summarise(intention = sd(intention, na.rm = TRUE),
            attitude = sd(A_score, na.rm = TRUE),
            motivation = sd(M_score, na.rm = TRUE),
            obstacles = sd(O_score, na.rm = TRUE)) %>%
  ungroup() -> sd_neg_prereg_exp

sample_desc %>%
  group_by(prereg_exp_will_not_preregister_again) %>%
  summarise(intention = range(intention, na.rm = TRUE)[2] - range(intention, na.rm = TRUE)[1],
            attitudes = range(A_score, na.rm = TRUE)[2] - range(A_score, na.rm = TRUE)[1],
            motivations = range(M_score, na.rm = TRUE)[2] - range(M_score, na.rm = TRUE)[1],
            obstacles = range(O_score, na.rm = TRUE)[2] - range(O_score, na.rm = TRUE)[1]) %>%
  ungroup() -> range_neg_prereg_exp


################################################################################

# Problems experienced by these participants

problems_sums <- c(sum(inspection_neg_prereg_exp$problems_insecurity  , na.rm = TRUE),
                   sum(inspection_neg_prereg_exp$problems_conflict , na.rm = TRUE),
                   sum(inspection_neg_prereg_exp$problems_changes , na.rm = TRUE),
                   sum(inspection_neg_prereg_exp$problems_errors , na.rm = TRUE),
                   sum(inspection_neg_prereg_exp$problems_credibility , na.rm = TRUE),
                   sum(inspection_neg_prereg_exp$problems_flexibility , na.rm = TRUE),
                   sum(inspection_neg_prereg_exp$problems_scooping , na.rm = TRUE),
                   sum(inspection_neg_prereg_exp$problems_time , na.rm = TRUE),
                   sum(inspection_neg_prereg_exp$problems_none, na.rm = TRUE),
                   sum(inspection_neg_prereg_exp$problems_other , na.rm = TRUE))
# Percentages
problems_sums <- problems_sums / 10 * 100


problems_labels <- c("I was insecure about what needs to be included in the preregistration",
                     "Conflict with supervisor/co-author",
                     "Study design would have needed to be changed because details did not work, but this was not possible",
                     "Errors in the preregistration could not be changed afterwards",
                     "Deviations were necessary and my study lost credibility",
                     "I found it problematic to not have flexibility during my analyses",
                     "I got scooped (i.e., someone took my idea and published it before me)",
                     "It took very long to do the preregistration",
                     "None",
                     "Other")

# Combine to frequency table
problems_dataframe <- data.frame(problems_labels, problems_sums)
